# Supplementary material for: Accelerometer-Measured Physical Activity and Sedentary Behavior Levels and Patterns in Female Sixth Graders: The CReActivity Project
Source: Int J Environ Res Public Health. 2020 Dec 23;18(1):32. doi: 10.3390/ijerph18010032 (PMC7793121; doi:10.3390/ijerph18010032)
Supplement: Supplementary file 1 [file ijerph-18-00032-s001.zip]

Archive with 1 entries (1 files):
- ijerph-980265-supplementary.CSV
