# Supplementary material for: Accelerometer-Measured Physical Activity and Sedentary Behavior Levels and Patterns in Female Sixth Graders: The CReActivity Project
Source: Int J Environ Res Public Health. 2020 Dec 23;18(1):32. doi: 10.3390/ijerph18010032 (PMC7793121; doi:10.3390/ijerph18010032)
Supplement: Supplementary file 1 [file ijerph-18-00032-s001.zip › ijerph-980265-supplementary.CSV]

Code;Gender;Weight;Height;BMI;ISCO_08;HISEI;WD_ST_5_6;WD_MVPA_5_6;WD_CPM_5_6;WD_ST_6_7;WD_MVPA_6_7;WD_CPM_6_7;WD_ST_7_8;WD_MVPA_7_8;WD_CPM_7_8;WD_ST_8_9;WD_MVPA_8_9;WD_CPM_8_9;WD_ST_9_10;WD_MVPA_9_10;WD_CPM_9_10;WD_ST_10_11;WD_MVPA_10_11;WD_CPM_10_11;WD_ST_11_12;WD_MVPA_11_12;WD_CPM_11_12;WD_ST_12_13;WD_MVPA_12_13;WD_CPM_12_13;WD_ST_13_14;WD_MVPA_13_14;WD_CPM_13_14;WD_ST_14_15;WD_MVPA_14_15;WD_CP…
Pilot_A1 (2016-04-22)1sec.agd;1;999;999;999;411;41;0;0;0;30	29444444;3	061;617	7;24	48333333;12	433;1448	8;50	19444444;1	211;229	3;42	44444444;3	617;552	7;48	21666667;1	433;282	9;34	9;6	161;885	7;46	4;3	213;450	8;29	74583333;13	608;1423	6;33	475;8	525;1103	6;31	16666667;10	942;1428	7;26	54583333;18	738;2313	6;33	15;12	625;1516	3;45	62083333;5	967;738	2;38	22916667;12	888;1506;39	66666667;10	367;1218	9;0;0;0;0;0;0;22	51666667;3	367;823	5;28	8;2	175;486
Pilot_A10 (2016-04-22)1sec.agd;1;999;999;999;833;36;0;0;0;19	20555556;	683;339;30	90555556;9	811;1308;49	4;2	05;309	2;39	15555556;3	689;658	2;51	63888889;1	528;241	3;34	55;8	806;1216;39	42083333;6	088;812	1;34	54583333;8	129;1138	8;35	4;11	875;1390	7;18	23333333;21	017;2838	6;31	27916667;13	775;1771	5;36	6625;10	108;1417	9;37	02916667;10	367;1343	2;44	1125;6	883;815	7;44	10833333;4	471;673	6;0;0;0;0;0;0;31	86666667;0;4	9;59	91666667;	05;3	6;22	65;2	483;752
Pilot_A11 (2016-04-22)1sec.agd;0;999;999;999;741;43;0;0;0;26	02777778;4	944;935	3;33	58333333;11	994;1179	2;55	63888889;	694;116	9;48	58888889;3	261;418	2;56	32222222;	656;102	5;43	83333333;4	444;635	5;48	5875;3	642;452	2;41	775;8	558;883	6;45	35;3	971;549	5;35	8625;9	996;1150	3;44	57916667;6	642;811	4;37	7125;7	842;992	3;40	98333333;6	958;881	3;46	10833333;6	117;990	6;11	8375;2;954	3;0;0;0;0;0;0;9	366666667;	517;588	5;42	51666667;3	642;572
Pilot_A14 (2016-04-22)1sec.agd;1;999;999;999;112;70;0;0;0;9	933333333;	008;11	4;17	05555556;11	456;2077	2;48	125;2	208;330;41	3;3	358;546	8;49	78333333;1	6;252	5;33	25;7	217;952	1;42	42916667;1	021;195	7;39	0375;11	425;1215	6;43	92083333;5	529;713	2;50	67916667;3	279;429;43	84583333;6	2;795	2;40	08333333;9	283;1122	4;32	23333333;16	388;1961	3;28	67916667;15	113;2029	4;20	65555556;	967;410	6;0;0;0;0;0;0;0;0;0;0;0;0;6	083333333;1	017;1090	7;36	39166667;3	708;649	4;29
Pilot_A15 (2016-04-22)1sec.agd;1;999;999;999;7122;35;0;0;0;11;3	517;1343	7;24	97222222;14	389;1784	2;47	01666667;2	539;375	8;40	22777778;4	167;639	1;47	08888889;2	339;367;30	23888889;13	906;1842	8;38	175;7	896;1026	4;25	9375;20	879;2680	6;34	00833333;13	625;1745	8;10	50833333;34	967;5305	7;24	94583333;18	867;2333	1;29	11666667;16	113;1895	9;30	56666667;12	754;1612;39	42083333;8	113;1017	1;43	12916667;7	738;1101;0;0;0;0;0;0;12	8;3	217;1115	1;32	28333333;8	142;1153	5;29	15833333;9	517;1261
Pilot_A16 (2016-04-22)1sec.agd;1;999;999;999;141;43;0;0;0;9	191666667;1	133;771	9;33	75;9	892;1128	6;52	63333333;1	358;204;45	1;3	4;524	3;50	55833333;1	692;275	8;40	13333333;5	683;785	2;48	63333333;5	7;654	8;44	6;6	461;723;41	92222222;6	317;976	4;46	93888889;4	828;951	6;44	90555556;5	95;904	7;41	03333333;6	256;1022;34	50833333;10	542;1763	6;39	93333333;9	908;1597	6;22	50555556;9	544;1917	9;0;0;0;0;0;0;0;0;0;34	23333333;8	3;1285	4;25	88333333;13	7;2023	9;22	13333333;19
Pilot_A17 (2016-04-22)1sec.agd;0;999;999;999;215;74;0;0;0;2	066666667;	317;1263	8;14	94444444;11	089;1645	2;54	52222222;	644;115	5;48	11111111;2	394;342	3;54	9;	439;102	2;39	98888889;5	383;728;45	37083333;5	1;571	6;32	24166667;8	213;957	9;42	02916667;3	471;560	6;36	45833333;6	571;951	4;31	62083333;9	804;1693	2;36	4;7	688;907	9;32	94583333;8	375;1026	5;31	33333333;9	433;1246	6;45	775;3	896;535	8;0;0;0;0;0;0;1	333333333;	417;2382	1;38	14166667;1	85;459
Pilot_A2 (2016-04-22)1sec.agd;0;999;999;999;215;74;0;0;0;0;0;0;25	61111111;15	661;1665	6;54	48333333;	806;135	6;48	37777778;1	8;296	8;52	82777778;	978;169	1;37	18888889;10	194;1252	8;47	5375;4	5;560	3;39	88333333;9	092;1748	1;41	90416667;7	329;972	6;38	74166667;8	65;1374	6;31	2625;15	075;1980	2;44	48333333;7	229;1224	6;37	05;9	488;1244	8;43	74166667;6	433;832	5;33	09166667;13	013;1894	6;0;0;0;0;0;0;0;0;0;0;0;0;18	93333333;0;5;4	983333333;0;	8;13	83333333;1	017;612	3;35	16666667;4
Pilot_A3 (2016-04-22)1sec.agd;0;999;999;999;331;51;0;0;0;8	855555556;	583;508	1;29	48888889;11	961;1383	1;55	70555556;1	022;146	1;50	75;2	183;306;55	15555556;	906;145	5;39	27222222;8	694;1060	7;48	41666667;3	317;483;37	275;11	438;1363	8;37	92083333;11	033;1837	5;39	02083333;9	879;1794	7;37	125;12	146;1871	1;29	22916667;13	842;2158	6;40	5375;11	392;1639	8;45	07916667;6	833;1070	9;36	9875;11	488;1737	7;0;0;0;0;0;0;0;0;0;20	525;1	975;592	8;48	88333333;4	008;500;50	65833333;3
Pilot_A5 (2016-04-22)1sec.agd;0;999;999;999;311;52;58	61666667;	317;46	3;34	21666667;4	428;734	4;36	21666667;7	261;906	7;50	21111111;1	628;267	5;46	58333333;2	772;402	7;49	03888889;1	867;290	3;34	11111111;12	511;1416	8;43	225;5	117;666	1;38	01666667;9	008;1225	8;32	3875;10	146;1517	2;26	42083333;16	183;3029	2;24	31666667;17	904;2711	3;23	64583333;17	696;2680	5;35	75833333;9	683;1336	2;40	875;7	129;1092	7;49	6875;4	463;609	2;0;0;0;0;0;0;2	533333333;1
Pilot_A6 (2016-04-22)1sec.agd;0;999;999;999;410;41;0;0;0;9	816666667;	933;699	9;35	56111111;8	389;956	3;54	22222222;	833;147	3;51	87777778;1	517;236	6;55	63888889;	567;101	8;38;10	667;1348;52	29583333;2	033;276	8;46	74166667;4	521;689	2;44	025;5	908;753	6;44	66666667;5	675;698	3;46	12083333;3	258;481	2;46	33333333;4	758;585	8;39	02916667;7	029;986	2;41	52916667;4	554;701	8;39	56666667;2	078;406	1;0;0;0;0;0;0;0;0;0;0;0;0;0;0;0;39	18333333;2	383;435	9;49	51666667;2	8;389	5;49
Pilot_A7 (2016-04-22)1sec.agd;0;999;999;999;732;36;0;0;0;5	191666667;1	083;1047	3;28	86666667;14	433;1515	2;53	975;1	058;164	6;47	26666667;3	217;428	9;49	175;2	492;353	1;38	05;10	442;1137	7;40	48888889;9	217;954	9;30	72222222;14	578;2080	1;34	53888889;13	761;1928	9;31	63888889;14	639;2225	8;24	88888889;23	989;4057	6;24	99444444;23	078;3316	5;39	58888889;10	05;1061	3;46	08888889;7	639;784	4;53	41666667;2	328;286	3;0;0;0;0;0;0;0;0;0;6	483333333;1	25;1032	1;19	28333333;13
Pilot_A9 (2016-04-22)1sec.agd;1;999;999;999;613;18;13	51666667;	867;562	9;41	06666667;3	178;471	9;25	72222222;19	167;1667	6;53	35;	883;162	2;46	06111111;2	6;413	4;53	23333333;	928;164	8;38	46111111;7	289;868	1;48	20833333;3	954;463	8;28	4125;20	383;2183	2;36	50416667;11	129;1253	6;44	87222222;6	65;713	6;30	5875;6	133;970	9;40	33333333;6	346;785	9;30	80833333;17	35;2063	7;36	82083333;12	742;1415	2;51	83333333;2	096;292;0;0;0;0;0;0;8	066666667;	4;502
Pilot_B1 (2016-04-22)1sec.agd;1;999;999;999;352;46;0;0;0;31	63333333;4	55;768	4;34	275;6	383;837	8;47	04166667;1	558;294	9;40	475;3	458;572	4;46	775;2	425;366	9;36	55833333;4	808;795	6;49	725;	658;185	3;42	35;4	217;508	2;34	75833333;9	95;2363	5;19	7;16	089;3320	5;29	12777778;13	828;2363	9;32	07777778;9	05;1380;33	81666667;11	028;2010	6;12	00833333;12	4;3991;40	16666667;4	2;639	5;0;0;0;0;0;0;19	18333333;1	467;476	3;31	15;7	217;1028	2;16
Pilot_B10 (2016-04-22)1sec.agd;1;999;999;999;741;43;0;0;0;0;0;0;25	82777778;8	494;1262	5;54	36666667;1	072;161	3;48	21111111;2	511;374	8;53	86666667;1	233;194	3;42	03333333;7	9;1043;48	22916667;1	988;265	3;39	58333333;6	028;794	9;42	8625;4	083;584	9;41	94583333;6	713;879	2;39	43333333;10	354;1340	9;43	8625;6	621;855	1;51	4625;3	075;404	6;45	65833333;7	258;888	7;44	6875;2	246;382	2;0;0;0;0;0;0;0;0;0;0;0;0;0;0;0;8	9;1	9;1197	3;39	26666667;6	633;851	2;57	01666667;1	017;120
Pilot_B11 (2016-04-22)1sec.agd;1;999;999;999;211;77;0;0;0;31	1;3	028;702	7;28	07777778;14	422;1567	3;49	95555556;1	95;286	2;45	66666667;2	889;429	8;50	61111111;1	744;277	5;37	25;8	706;1033	3;47	84444444;6	5;592	2;39	51666667;11	072;1091	9;44	82777778;6	194;992	8;24	31666667;22	522;2393	7;31	43888889;11	717;1572	7;25	52222222;14	544;2290	8;30	25;9	617;1247	7;43	44166667;5	192;785	4;42	875;3	933;607	1;0;0;0;0;0;0;0;0;0;0;0;0;0;0;0;18	06666667;3	7;1333	6;42	2;7
Pilot_B12 (2016-04-22)1sec.agd;1;999;999;999;962;29;0;0;0;0;0;0;29	325;7	358;1034	9;55	41666667;1	1;145	8;51	19166667;2	067;302	9;54	81666667;	483;102	3;36	63333333;13	042;1494;45	47222222;7	206;661	7;33	17222222;16	75;1959	9;40	38888889;9	761;1041	9;36	53333333;12	628;1467	4;46	03888889;3	606;460	4;51	33888889;2	822;365	7;47	34444444;4	806;630	7;53	16111111;2	35;308	2;44	88888889;3	561;514	4;0;0;0;0;0;0;2	783333333;	417;1040	8;45	55;1	725;263	5;56	19166667;1	317;168
Pilot_B2 (2016-04-22)1sec.agd;1;999;999;999;2342;47;59	81666667;	017;6	5;29	38333333;3	161;656	7;28	11111111;15	633;1540	6;50	11111111;1	883;292	6;43	06666667;4	739;629	9;50	79444444;1	656;264	7;39	75;7	983;926	8;47	93333333;2	821;381	4;37	1875;11	142;1135	8;39	75;6	479;833;31	75833333;11	425;1360	3;37	2125;9	146;1109	4;53	35;2	208;309	2;40	94166667;8	833;1110	3;40	63333333;11	004;1204	1;44	72083333;8	238;925	3;0;0;0;0;0;0;0;0;0;0;0;0;11	05833333;2	233;1106
Pilot_B3 (2016-04-22)1sec.agd;0;999;999;999;322;48;11	75;	033;35;0;0;0;21	6;5	933;1049	1;29	90833333;5	292;730	8;39	94166667;5	083;696	7;38	59166667;5	2;751	9;46	35;4	292;551	8;55	02222222;1	3;209	9;43	92222222;9	761;959	7;50	12222222;2	3;345	5;46	03333333;4	561;599	8;51	32777778;3	267;383	3;42	72222222;6	067;678	6;40	46111111;5	622;841	7;41	63333333;8	517;996	3;37	85;1	128;221	1;0;0;0;0;0;0;0;0;0;0;0;0;0;0;0;0;0;0;0;0;0;2	366666667;8	533;3688	3;34	775;9	667;1060;35
Pilot_B4 (2016-04-22)1sec.agd;1;999;999;999;3331;54;0;0;0;24	93333333;13	95;1672;28	04166667;10	55;1279	2;47	275;1	767;317	2;41	30833333;4	167;611	2;46	38333333;2	467;374;36	975;10	683;1170;50	87222222;1	267;218	5;34	80555556;12	022;1215	1;44	64444444;4	133;556;37	53888889;7	411;908	9;39	61111111;8	917;962	4;37	64444444;8	972;1070	1;42	86111111;7	506;794	8;41	11111111;6	911;850	4;41	37777778;5	4;784	3;0;0;0;0;0;0;13	58333333;	517;328	9;51	1;2	983;358;46	4;4	767;571	9;43
Pilot_B6 (2016-04-22)1sec.agd;1;999;999;999;3251;43;0;0;0;41;1	633;308	4;20	3;10	139;1710	2;50	91111111;2	189;300	2;46	78888889;3	4;462;51	96111111;1	722;249;37	47222222;9	3;1131	2;46	17916667;4	767;571	4;41	88333333;5	758;727	7;41	06666667;9	488;1239;34	17083333;6	55;969	7;38	94444444;8	05;1036	4;25	30833333;11	092;1629	2;36	95833333;10	829;1505	4;49	29583333;3	204;413	8;56	27083333;	871;133	7;0;0;0;0;0;0;0;0;0;0;0;0;11	58333333;2	45;1087	9;29	43333333;2	083;430	8;41	90833333;5	325;751
Pilot_B7 (2016-04-22)1sec.agd;0;999;999;999;411;41;0;0;0;22	32777778;4	994;1039	9;28	35;19	128;1682	6;54	05;1	722;232	4;48	64444444;2	872;398	7;55	71666667;	689;111	6;38	78333333;6	394;839;51	27083333;2	317;280;35	34166667;13	629;1330	9;50	35416667;2	783;380	4;36	11666667;9	25;1138	3;26	525;15	192;1753	5;40	3;6	408;811	3;45	1625;4	85;653	5;43	35833333;6	567;908;31	62777778;4	033;715	5;0;0;0;17	55;	717;318	1;38	15833333;2	442;405	8;36	23333333;7
Pilot_B8 (2016-04-22)1sec.agd;1;999;999;999;320;46;0;0;0;13	45555556;3	817;1211	4;32	36666667;20	167;2003	9;52	97222222;1	311;194	6;46	52222222;3	922;492	7;51	55;1	311;209	8;40	09444444;8	972;1045	8;51	925;3	883;425;32	69166667;17	904;1899	4;44	01666667;5	617;849	3;26	40416667;18	196;2239	8;36	275;9	983;1204	4;42	35;6	533;808	4;35	19583333;11	571;1893	7;50	9875;3	583;411	2;45	725;1	342;220	5;0;0;0;0;0;0;0;0;0;8	033333333;1	717;994	2;11	03333333;30	35;6905
Pilot_C10 (2016-04-29)1sec.agd;0;999;999;999;513;29;0;0;0;21	06666667;2	167;671	2;34	48333333;7	875;1001	2;51	31666667;1	617;241	1;38	7;7	125;919	1;42	25;7	3;970	1;32	93333333;10	233;1330	6;37	03333333;7	139;950	5;39	72222222;5	922;793	1;29	12777778;14	172;2463	4;28	93888889;14	506;2283	8;26	09444444;20	65;4084;24	00555556;18	089;2552;38	77222222;7	017;953	8;37	75555556;8	694;1074	9;32	83333333;4	272;806	8;0;0;0;0;0;0;34	40833333;2	483;487	5;38	75;7	808;1029;30	69166667;7
Pilot_C11 (2016-04-29)1sec.agd;0;999;999;999;711;34;0;0;0;9	825;	967;677	3;40	23333333;5	242;679	9;55	65833333;1;136	5;45	06666667;5	333;717	2;47	63333333;5	3;665	6;36	975;10	217;1313	8;42	68333333;5	978;820	4;42	92222222;4	55;615	5;42	95555556;6	939;840	2;36	47777778;8	55;1145	7;40	68888889;12	611;3514	1;39	15;9	428;1502	2;40	5;8	239;1417	6;37	88888889;9	794;1299	5;35	75555556;1	883;352	6;0;0;0;0;0;0;39	03333333;2	917;502	7;28	75833333;4	75;876;33
Pilot_C12 (2016-04-29)1sec.agd;1;999;999;999;613;18;0;0;0;10	69166667;2	5;1073;28	30833333;8	483;1067	3;47	26666667;2	683;385	8;33	18333333;12	258;1367	8;37	1;8	442;1018	9;25	1;16	95;2060	7;30	02222222;11	356;1346	2;26	81111111;14	706;1640;17	87222222;24	428;2704	2;20	44444444;14	033;1694	5;28	85;12	422;1462	9;27	07777778;13	117;1537	6;32	84444444;11	717;1366	1;24	52777778;18	089;1738;38	02222222;12	328;1260	7;0;0;0;0;0;0;0;0;0;19	33333333;6	517;1198	7;19	39166667;11	567;1727	8;19	15833333;19
Pilot_C13 (2016-04-29)1sec.agd;0;999;999;999;411;41;0;0;0;0;0;0;32	24166667;5	392;888	6;49	775;2	15;333	5;40	79166667;5	283;728	3;44	29166667;4	667;643	2;33	28333333;10	833;1466	9;35	35;7	633;1028	8;38	93888889;6	872;875	5;36	87222222;6	711;992	6;40	32777778;7	511;1068	3;32	78333333;12	367;1897	3;35	95;8	678;1153	6;37	23333333;9	172;1196;41	18888889;6	1;809	7;45	55;5	811;715	8;0;0;0;0;0;0;1	65;	7;1641	6;37	65;4	2;670;30	475;5	933;997	7;28
Pilot_C14 (2016-04-29)1sec.agd;0;999;999;999;613;18;0;0;0;24	31666667;1	975;549	9;30	075;10	292;1200	4;49	51666667;2	05;298	9;38	33333333;8	908;1146	8;43	55833333;6	275;851	8;25	95833333;17	042;2227	7;33	36666667;9	817;1301	9;36	85;9	028;1101	5;28	58333333;15	639;1946	2;33	01666667;14	328;1792	1;31	07222222;10	517;1414;24	42777778;19	928;2446	5;30	53888889;16	317;2087	6;42	65;6	478;823	1;45	38888889;2	039;331	1;0;0;0;0;0;0;0;0;0;43	93333333;1	708;286	4;40	31666667;7	8;1012
Pilot_C3 (2016-04-29)1sec.agd;0;999;999;999;513;29;0;0;0;0;0;0;16	98333333;10	117;1608	1;58	00833333;	45;59	1;46	38333333;4	158;515	6;49	475;4	392;525	7;35	85;8	842;1129	3;34	42222222;9	167;1135	3;40	09444444;5	894;842	9;42	15555556;6	594;727	3;34	17777778;9	239;1149	4;39	33888889;1	583;286	7;42	675;7	167;925	3;36	1;9	242;1106	2;39	63333333;7	308;929	7;41	86666667;6	15;762	9;0;0;0;0;0;0;6	433333333;5	367;1839	3;18	84166667;6	025;1266	3;35	90833333;6
Pilot_C5 (2016-04-29)1sec.agd;0;999;999;999;833;36;0;0;0;23	575;1	433;454	4;25	25833333;14	175;1636	6;54	04166667;1	358;201	7;40	21666667;7	192;849;44	05833333;5	458;763	5;31	7;11	875;1453	5;36	44444444;8	417;1055	4;41	91111111;6	739;797	6;27	65555556;14	939;1781	9;41	48333333;6	889;836	7;23	01111111;18	361;2137	6;35	85;12	117;1500	9;40	22777778;12	922;1657	2;27	71111111;5	444;1028	6;51	96666667;2	6;367;0;0;0;0;0;0;39	65;	633;193	2;40	76666667;4	033;624	2;36
Pilot_C6 (2016-04-29)1sec.agd;0;999;999;999;251;70;0;0;0;26	86666667;1	383;618	7;19	5;7	458;1388	3;42	325;3	483;509	4;34	90833333;6	25;874	7;36	25833333;7	108;945	3;26	34166667;12	258;1618	2;32	9;9	378;1237	8;48	21666667;3	667;472	1;47	8;2	639;406	8;36	58333333;8	478;1127	6;22	55555556;18	956;2634	2;42	17777778;7	494;983	5;48	98333333;3	333;470	2;44	25;5	089;703	5;46	95555556;1	839;323	3;0;0;0;0;0;0;	683333333;	233;2918	2;33	45;3
Pilot_C7 (2016-04-29)1sec.agd;1;999;999;999;620;24;0;0;0;3	85;	75;972	1;29	20833333;9	375;1059	2;51	75833333;1	742;255	6;36	55833333;9	992;1146	1;42	15;5	858;733;24	65;13	95;1721	5;28	57222222;11	656;1463	4;30	55;9	922;1225	2;33	63333333;11	25;2082;20	78333333;21	8;4719	8;23	11111111;20	306;3944	3;21	83888889;20	056;3563	9;25	46111111;11	906;1518	3;32	27222222;9	883;1343	7;29	68333333;7	944;1192;0;0;0;2	266666667;	7;1305	9;42	71666667;4	017;521	6;29	49166667;7
Pilot_C8 (2016-04-29)1sec.agd;1;999;999;999;711;34;0;0;0;0;0;0;5	116666667;2	533;1877	4;48	51666667;2	317;347	1;33	71666667;9	95;1210	7;48	43333333;1	8;334	5;25	93333333;14	867;1806	8;35	96666667;7	056;1024	3;33	18333333;8;1248	4;38	38333333;12	911;3787	6;39	09444444;10	05;1194	4;34	57777778;8	194;1066	7;42	82777778;9	356;2726	5;50	46666667;3	928;889	7;41	36111111;8	833;2034	9;34	28333333;3	989;712	3;0;0;0;0;0;0;0;0;0;0;0;0;0;0;0;27	23333333;	517;227	7;48	48333333;3	567;640	9;33	88333333;7	45;1137
Pilot_C9 (2016-04-29)1sec.agd;0;999;999;999;322;48;0;0;0;24	03333333;3	008;778	8;26	79166667;13	85;1995	9;45;3	025;441	9;35	78333333;7	108;901;39	53333333;5	742;789	6;28	84166667;12	983;1684	4;36	42222222;6	767;876	8;33	46111111;11	128;1398	7;35	80555556;8	478;1045	1;31	61111111;10	589;1352	1;36	83333333;12	533;1958	3;20	93888889;18	694;2625	5;17	55;25	078;3923	4;39	80555556;8	006;1034	7;36	68333333;5	1;849	3;0;0;0;0;0;0;23	63333333;1	692;487	7;39	725;3	65;566	9;45
Pilot_D10 (2016-05-06).agd;0;999;999;999;332;55;2	533333333;	817;1469	6;36	67777778;2	656;511	1;31	5;12	728;1303	3;46	77222222;5	017;504	8;43	52222222;4	444;556	3;39	19444444;7	528;822	7;27	51111111;14	078;1620;32	00833333;11	55;1407	2;33	25833333;9	642;1135	4;40	73333333;6	225;785	5;37	625;8	496;985	8;41	7;5	888;757	7;51	47916667;2	779;366	2;52	05;2	333;301	5;44	81666667;2	792;417	2;52	45555556;2	794;385	8;0;0;0;0;0;0;0;0;0;0;0;0;9	033333333;12	45;2672
Pilot_D12 (2016-05-06).agd;0;999;999;999;334;49;0;0;0;28	34444444;2	972;621	4;34	3;10	972;1067	3;46	45;4	872;486;41	41666667;5;611	2;40	80555556;3	739;563	8;23	38333333;10	594;1484;30	1375;10	975;1278	5;32	14166667;12	742;1305	6;43	6875;3	838;545	5;35	5;10	263;1068	4;41	32916667;6	792;829	4;40	70833333;6	15;874	6;37	96666667;7	363;967	5;46	22083333;4	9;592;44	69583333;6	117;770	4;0;0;0;0;0;0;22	76666667;	6;198	8;29	85833333;1	917;427	3;48	5;3	167;403
Pilot_D13 (2016-05-06).agd;0;999;999;999;8183;27;0;0;0;6	95;2	456;1413	5;37	06111111;11	411;1047;48	72222222;5	456;555	6;44	49444444;4	783;606	5;44	12777778;5	239;607	6;32	03888889;10	906;1303	3;32	41111111;11	433;1418	2;36	94444444;9	05;973	6;46	08888889;3	806;506;35	88333333;11	311;1139	8;35	28333333;9	511;1161	1;30	77777778;10	85;1333	1;42	36666667;4	539;671	8;39	25555556;4	35;748	2;34	98333333;4	833;790	2;0;0;0;0;0;0;0;0;0;14	76666667;5	783;1264	4;22;4	325;944	2;20	39166667;11
Pilot_D14 (2016-05-06).agd;0;999;999;999;2342;47;0;0;0;0;0;0;25	54166667;4	108;768	9;54	54166667;1	533;214	2;52	96666667;2	283;283	9;38	18333333;2	233;370	7;37	68333333;8	2;892	3;33	24444444;3	822;993	4;36	91666667;8	828;1389	4;35	19444444;10	822;1746	8;40	17222222;7	661;1281	1;47	96111111;3	122;436	9;41	33888889;6	733;897	5;45	52777778;3	989;544	9;48	97777778;3	456;463	2;51	58888889;2	456;333	1;0;0;0;0;0;0;0;0;0;43	21666667;1	7;303	6;43	76666667;5	6;726	4;34	6;10
Pilot_D3 (2016-05-06).agd;0;999;999;999;8183;27;0;0;0;5	216666667;	072;201	1;39	83888889;5	872;756	9;50	83333333;3	972;380	5;49	66666667;2	517;331	1;41	13333333;6	167;714	6;33	15555556;9	844;1177;35	35416667;9	45;1152	8;27	225;13	954;1577	3;47	11666667;2	983;434	3;41	43333333;7	133;785	3;46	70833333;3	133;460	6;48	89166667;2	542;366	4;48	4375;3	375;445	6;45	5625;4	175;559	7;42	13333333;7	875;864	2;0;0;0;0;0;0;41	11666667;3	567;571;27	21666667;5	708;1016	5;44
Pilot_D4 (2016-05-06).agd;0;999;999;999;331;51;0;0;0;11	19444444;2	872;1143	9;28	57222222;12	939;1386	3;41	43888889;6	544;694	9;36	6;7	711;946	9;33	43333333;6	928;933	6;22	53333333;16	317;1912	2;29	25833333;11	867;1398	8;26	775;15;1581	6;33	95;7	517;1106	5;31	81666667;12	208;1291	2;28	4625;11	075;1355	3;29	0375;13	679;1621	7;35	14583333;10	808;1303	8;31	6125;11	546;1525	2;18	1;9	439;1550	6;0;0;0;0;0;0;0;0;0;0;0;0;6	333333333;7	367;2344	5;39	68333333;8	517;1074
Pilot_D5 (2016-05-06).agd;1;999;999;999;313;37;0;0;0;14	60833333;3	258;1136	3;24;15	867;1692	6;41	275;7	4;745	2;38	04166667;5	992;741	5;31	91666667;11	242;1214	8;22	80833333;19	767;2242	3;12	61111111;23	222;2514	8;19	44444444;27	711;2796	6;32	26666667;11	928;1860	1;27	61111111;11	7;1789	9;38	98333333;8	225;1507	4;30	62222222;5	667;919	4;45	47777778;5	367;648	7;55	63888889;	967;139	5;43	46111111;2	017;366;0;0;0;0;0;0;0;0;0;13	03333333;2	267;925	8;41	88333333;4	35;643	7;29
Pilot_D6 (2016-05-06).agd;0;999;999;999;522;33;0;0;0;18	02777778;1	794;678	8;34	37222222;11	939;1331	3;46	62777778;6	072;685	2;41	02777778;6	583;797	2;39	03333333;7	061;810	9;30	89444444;12	244;1514	5;31	59583333;11	475;1444	4;35	35;10	667;1212	2;41	99166667;5	35;717	6;36	5375;10	646;1187	6;42	95833333;5	25;734	3;41	57916667;7	575;1024	4;45	26666667;6	575;831	1;43	86666667;4	142;646	8;50	44166667;1	833;277;0;0;0;0;0;0;17	65;	5;233	6;41	56666667;2	025;404
Pilot_D7 (2016-05-06).agd;0;999;999;999;333;56;0;0;0;	916666667;	083;865	8;34	21666667;7	639;951	7;47	66111111;5	15;530	2;44	78888889;5	628;604	8;40	57222222;7	694;816	9;34	22777778;12	522;1354	5;36	09583333;9	775;1090	6;27	09166667;16	717;1654	9;34	01666667;11	908;1922	9;34	37083333;10	092;1406;30	05416667;12	096;1319	2;34	125;9	854;1118	9;30	85;14	804;1746	1;43	87083333;5	813;718	7;44	84583333;8	725;909	4;0;0;0;0;0;0;0;0;0;	683333333;	2;1962	9;25	53333333;7	875;1163
Pilot_D8 (2016-05-06).agd;1;999;999;999;251;70;0;0;0;19;1	783;624	9;33	81111111;7	361;893;48	81666667;5	283;498	2;48;3	194;443	2;42	7;5	778;700	4;42	30555556;6	639;767	2;39	5375;8	167;930	6;33	725;10	463;1200	7;40	29166667;7	958;914	6;36	7125;10	554;1156;30	3875;15	667;1807	9;30	7125;15	708;1698	6;35	21666667;7	979;1177;36	6;4	15;663	6;35	13333333;4	225;713	8;0;0;0;0;0;0;15	15833333;6	617;1734	5;40	69166667;3	033;449	9;42	13333333;1	35;303	7;35
Pilot_D9 (2016-05-06).agd;0;999;999;999;322;48;0;0;0;24	43333333;5	561;994	9;40	18888889;9	856;938	6;52	08888889;4	3;414	5;50	36111111;3	533;380	7;45	06111111;6	122;654	1;36	48888889;9	856;1106;42	27083333;6	808;818	5;34	47083333;11	992;1168	6;46	9375;3	454;419	2;43	5;7	117;812	4;46	24166667;6	871;631	5;48	31666667;4	65;479	6;47	73333333;4	338;608	9;44	575;2	767;467	1;36	33888889;	522;112	2;0;0;0;0;0;0;26	65;2	017;589	8;31	85;3	042;620;28
Pilot_E10 (2016-05-06).agd;1;999;999;999;2342;47;0;0;0;15	75;5	133;1372	3;17	65;20	392;2719	7;51	9;1	325;217;49	55833333;2	6;362	5;50	14166667;2	425;344	4;33	1;10	575;1469	9;45	13888889;3	611;510	4;24	44444444;16	389;1975	9;29	90555556;11	444;1446	9;24	15555556;15	283;2259	8;23	54444444;16	444;2518	2;31	7;10	983;1442	2;19	44444444;20	644;2942	6;38	56666667;9	133;1202	9;37	76666667;4	133;656;0;0;0;0;0;0;0;0;0;20	23333333;1	05;455	1;42	39166667;7	792;1040	6;39
Pilot_E11 (2016-05-06).agd;0;999;999;999;2264;55;0;0;0;17	15555556;2	044;746	8;30	63333333;14	4;1546	6;51	31666667;1	961;279	3;46	08888889;5	972;627	7;44	29444444;4	822;607	5;40	11111111;9	322;1136	6;35	92222222;13	094;1282	9;40	51111111;7	867;973	7;30	97777778;13	117;1942	5;38	08888889;11	333;1149;34	12777778;7	55;1320;33	46666667;12	142;1620;25	73333333;8	628;1557	9;42	93888889;3	322;508	5;41	95;3	042;803	1;0;0;0;0;0;0;27	21666667;1	55;484	6;56	01666667;1	2;176	2;46;3	467;544
Pilot_E12 (2016-05-06).agd;1;999;999;999;334;49;0;0;0;9	672222222;1	311;831	1;28	79444444;9	828;1342	7;38	77222222;4	1;699;35	65;6	272;881	8;33	51111111;5	5;891	4;28	97222222;11	717;1485	4;31	09583333;7	996;1196	9;32	6375;9	763;1442	1;30	13333333;8	413;1363	9;23	72083333;9	954;1730	1;26	60555556;9	067;1436	9;30	85;7	089;1200	2;12	50555556;9	872;2502;11	05;9	75;2561;52	56666667;5	4;697	8;0;0;0;0;0;0;0;0;0;0;0;0;29	85833333;2	95;772;32	99166667;7	65;1214	3;25	44166667;11	308;1503
Pilot_E14 (2016-05-06).agd;1;999;999;999;421;44;0;0;0;17	35833333;1	267;556	4;29	11666667;10	092;1326	2;53	76666667;1	275;195	6;48	25;3	008;404	9;49	61666667;2	667;348	4;39	18333333;8	258;965	2;46	92222222;3	822;460	1;45	17222222;5	644;658	9;28	38333333;13	15;1716	6;28	70555556;13	333;1517	3;24	37222222;8	572;1760;41	325;10	175;1039	3;29	775;3	642;687	1;26	6;2	925;633	4;33	3;4	425;756	7;0;0;0;0;0;0;4	183333333;1	5;1478	3;48	63333333;2	5;385
Pilot_E2 (2016-05-06).agd;0;999;999;999;910;17;0;0;0;2	958333333;	967;1629	8;27	60555556;17	05;1883	1;48	22777778;3	894;476	6;41	63333333;9	106;984	7;40	81111111;8	272;918	9;33	86666667;13	283;1563	6;36	35;13	117;1300	1;37	4375;11	842;1233	3;38	925;10	333;1173	8;37	7875;14	338;1400	5;47	30416667;1	379;216	1;45	78333333;6	983;868	5;39	11666667;3	267;551	4;45	18333333;5	529;738	1;47	77916667;5	225;645	1;0;0;0;0;0;0;0;0;0;0;0;0;0;0;0;0;0;0;0;0;0;0;0;0;3	9;2	65;2074	9;49	56666667;3
Pilot_E6 (2016-05-06).agd;1;999;999;999;2635;59;0;0;0;0;0;0;11	075;6	133;1585	8;55	325;	825;117	7;48	36666667;1	742;329	2;50	15833333;2	433;324	8;32	21666667;10	925;1425	9;52	71666667;1	4;211	9;35	84444444;11	567;1414	9;29	19444444;14	028;1806	1;29	93333333;13	633;1781	2;38	18888889;9	272;1230	7;38	65;9	128;1136	5;36	57222222;12	606;1577	6;42	68888889;3	728;635	6;38	42777778;9	1;1190	3;0;0;0;0;0;0;0;0;0;27;2	767;2018	3;44	55;4	167;635	9;44	94166667;6	133;809
Pilot_E7 (2016-05-06).agd;1;999;999;999;751;29;0;0;0;13	99166667;1	917;825	3;28	03333333;10	883;1425	6;56	43333333;	575;105	7;49	7;2	442;356;50	81666667;2	458;333	8;43	3;4	45;683	4;50	10555556;2	228;326	9;21	30555556;18	228;2574	1;32	31111111;13	878;1974	5;32	92222222;10	889;1625	2;16	36666667;7	9;2111	7;28	9;15	95;2088	3;46	41666667;2	117;424	2;20	625;2	058;625	6;47	35;2	75;487;0;0;0;0;0;0;0;0;0;0;0;0;0;0;0;23	08333333;1	633;648;42	58333333;4	317;718	1;30	56666667;5
Pilot_F11 (2016-05-06)1sec.agd;1;999;999;999;512;27;59	43333333;	067;13	7;28	15555556;3	161;652	2;40	38333333;9	161;910	2;56	22222222;	911;118	1;40	19444444;8	483;1081	6;53	27777778;	856;154	5;34	95555556;9	878;1297	8;45	78333333;3	596;528	6;27	83333333;12	675;1572	1;24	47083333;19	158;2303	7;34	93333333;12	467;1272	8;40	77083333;6	096;777	4;35	94583333;13	263;1461	2;38	52916667;9	388;1268	5;51	79583333;1	858;289	3;53	73333333;1	829;277	5;59	36666667;
Pilot_F12 (2016-05-06)1sec.agd;1;999;999;999;334;49;0;0;0;16	62222222;2	189;811	8;45	12222222;4	139;517	5;55	17222222;	967;147	8;46	45;4	517;526;55	44444444;	472;100	8;42	73333333;6	489;745	3;47	675;4	071;600;36	12916667;9	279;1192	5;35	6375;11	133;1379	2;26	64583333;12	904;2032	4;23	74166667;16	521;2137;34	97916667;6	663;948	6;31	51666667;13	067;3281	1;54;2	038;266	3;47	12083333;1	208;242	7;0;0;0;15	24166667;5	633;1305	2;38	85833333;8	675;2007	7;30	83333333;12	1;1690
Pilot_F5 (2016-05-06)1sec.agd;1;999;999;999;214;72;0;0;0;13	71666667;3	9;1494	5;37	71666667;7	45;936	1;55	84166667;	625;109;42	65833333;6	417;846	2;52	10833333;1	592;232	3;38	13333333;6	883;899	3;43	89444444;6;788	4;24	65555556;16	722;2073	1;16	1;22	117;2606	3;39	82777778;7	011;847	5;38	53333333;8	389;933;41	39444444;5	017;750	2;35	97222222;8	667;1124	2;27	65;14	4;1499	1;31	29444444;8	45;1189	6;0;0;0;19	06666667;1	233;637	1;49	78333333;1	917;332	6;47	13333333;3;411
Pilot_G10 (2016-05-06)1sec.agd;1;999;999;999;512;27;0;0;0;47	7;	117;28;28	41111111;7	844;1138	5;50	93888889;1	811;260	4;34	2;12	356;1359	9;50	42222222;1	2;217;26	15555556;14	256;1668	5;42	325;7	025;804	1;39	80416667;8	054;933	8;51	70833333;2	892;347	2;52	25416667;3	017;345	5;48	625;3	642;455	8;53	07916667;2	604;318	7;44	50833333;6	292;705	1;43	3625;6	2;739	1;47	25;5	225;778	2;0;0;0;0;0;0;9	833333333;1	317;858	9;56	3;	5;86	5;54
Pilot_G11 (2016-05-06)1sec.agd;0;999;999;999;512;27;0;0;0;6	766666667;1	139;1106	5;42	75555556;6	906;733	9;56	44444444;	567;94	6;46	20555556;4	644;564	8;57	62222222;	556;73	8;39	94444444;8	567;952	8;52	9875;2	308;304	4;48	90416667;4	25;509	9;38	22916667;6	942;908	9;48	80555556;3	689;491	1;38	38888889;9	867;1026	5;35	51111111;10	839;1176	5;39	72222222;9	05;942;34	11111111;14	311;1975	2;41	11666667;9	406;920	9;0;0;0;0;0;0;0;0;0;0;0;0;0;0;0;0;0;0;18	28333333;	783;401	5;51	61666667;2	433;334
Pilot_G12 (2016-05-06)1sec.agd;1;999;999;999;322;48;0;0;0;19	42222222;	55;271;26	43333333;12	711;1697	8;48	55;2	167;354	9;34	95;8	356;1180	8;49	82777778;2	483;339	6;25	96111111;14	017;1822	9;38	4875;6	779;922	4;42	62916667;3	7;579	9;31	16666667;10	163;1289	2;34	91666667;6	863;940	7;26	6375;12	767;1507	1;34	82083333;11	875;1230	9;36	5875;9	15;1073	9;46	07916667;4	513;606	8;50	29166667;2	867;381	2;0;0;0;0;0;0;0;0;0;0;0;0;0;0;0;2	441666667;	342;1030	3;45	89166667;4	333;570
Pilot_G13 (2016-05-06)1sec.agd;0;999;999;999;121;68;0;0;0;39	05;2	711;501	1;28	68888889;14	039;1417	5;43	37777778;3	306;473	1;37	12777778;7	022;917	9;43	77777778;3	356;471	6;38	83888889;7	939;874;46	2375;3	454;470	4;35	71666667;12	592;1371;45	9875;3	654;521	2;42	2125;6	388;763	6;34	22083333;11	267;1263	6;40	325;4	417;669	7;40	0875;4	796;776	4;40	73333333;6	558;860	8;53	09166667;1	825;282	6;0;0;0;0;0;0;0;0;0;0;0;0;30	31666667;2	117;512	3;51	38333333;1	2;215	3;35
Pilot_G14 (2016-05-06)1sec.agd;0;999;999;999;420;40;0;0;0;21	10833333;	908;320	3;33	81111111;9	967;1176;49	37222222;2	622;355	8;39	12777778;9	317;1177	3;53	67777778;1	806;243	9;40	84444444;8	272;984	2;47	60833333;4	825;644;37	34583333;14	275;1336	3;36	39583333;10	146;1292	9;43	86666667;5	442;727	3;28	11666667;16	913;1787	1;45	19583333;6	092;749	2;38	55;7	042;1059	8;48	17083333;4	404;609	3;37	025;4	983;912	7;0;0;0;0;0;0;0;0;0;0;0;0;0;0;0;53	6;2	65;351	1;33	06666667;6	242;980	2;42
Pilot_G15 (2016-05-06)1sec.agd;0;999;999;999;322;48;0;0;0;13	025;1	475;778	2;32	26666667;7	761;1025	8;49	23888889;2	022;324	2;35	86111111;8	233;1054	5;50	17222222;2	089;299	6;34	07222222;9	811;1212	9;45	09166667;3	858;542;37	35;7	15;871	6;24	4125;16	513;2609	9;38	66666667;7	904;945	1;25	2;14	083;1977	7;24	95;15	25;2148;42	30416667;5	879;725	2;44	27083333;5	175;652	4;43	15416667;3	442;518	1;0;0;0;0;0;0;0;0;0;58	18333333;	033;17	8;58	9;	033;13	2;29
Pilot_G3 (2016-05-06)1sec.agd;0;999;999;999;515;29;0;0;0;7	75;1	317;1087	7;34	125;12	142;1293	3;50	05833333;2	792;341	5;37	81666667;9	933;1159	4;56	26666667;	792;118	7;40	75;9	617;1123	7;50	44444444;2	033;278	2;47	12777778;4	289;500	1;38	57222222;7	344;868	4;44	81111111;3	344;501	9;32	03333333;15	522;1463	6;46	97222222;3	767;488	5;45	53333333;4	011;568	4;34	81111111;9	75;1207	1;40	89166667;7	725;926	1;59	76666667;	05;8;59	56666667;	083;14
Pilot_G4 (2016-05-06)1sec.agd;1;999;999;999;422;37;0;0;0;0;0;0;18	56111111;9	328;1598;51	58333333;1	711;228	4;35	67222222;11	572;1316;51	61111111;1	644;235	1;30	1;15	161;1702	8;43	61666667;6	738;790	4;44	72083333;7	317;807	4;56	92916667;	929;116	3;55	80833333;1	071;147	7;47	59166667;5	929;684;45	2125;7	983;1013	8;51	8375;3	9;457	2;52	63333333;2	542;334	1;53	38333333;2	538;308	3;0;0;0;0;0;0;9	85;1	3;736	3;57	48333333;	183;50	1;38	09166667;2	983;562	1;43	83333333;5
Pilot_G5 (2016-05-06)1sec.agd;1;999;999;999;513;29;0;0;0;0;0;0;26	24444444;13	133;1477	2;49	96111111;1	528;276	7;34	32222222;8	289;1126;52	46111111;	617;146	8;25	81111111;12	189;1643	1;32	76111111;8	494;1147	4;39	08333333;3	894;616	7;18	84444444;14	072;1774	7;35	43888889;5	117;787;15	12222222;25	422;2512;18	8;	45;227	1; ;0;0;3	733333333;	05;132	9;0;0;0;0;0;0;0;0;0;0;0;0;0;0;0;0;0;0;	9;	1;1192	1;54	46666667;1	017;162	2;57	1;	5;84	4;55	65;	85;123	4;56	36666667;	667;95	6;49	71666667;2
Pilot_G6 (2016-05-06)1sec.agd;1;999;999;999;612;24;0;0;0;12	875;	033;37	5;25	89444444;9	644;1256	7;48	94444444;1	783;288	3;33	43888889;10	256;1328	4;52	79444444;1	628;225	4;28	03333333;13	967;1659;30	82916667;11	088;1390;28	24583333;12	279;1495	9;23	95833333;12	829;1620	9;23	32916667;11	438;1517	3;27	01666667;12	642;1582	7;26	91666667;13	775;1680	6;36	94583333;8	729;1140	9;48	39166667;4	55;974	2;34	96666667;1	329;294	1;0;0;0;0;0;0;0;0;0;42	16666667;5	767;725	2;44	05;5	867;716	1;20
Pilot_G8 (2016-05-06)1sec.agd;0;999;999;999;422;37;0;0;0;31	82777778;1	867;478	6;43	99444444;3	65;587	5;52	14444444;1;192	3;44	73333333;2	461;442	4;56	41666667;	283;67	5;40	62777778;5	95;811	8;49	325;2	267;353	5;43	05833333;3	275;513	2;31	1375;10	646;1476	2;41	94166667;3	733;590	3;30	52083333;7	288;1035	2;44	31666667;3	067;575	9;41	8625;5	433;1006	7;46	71666667;3	813;602	2;44	39583333;4	292;710	3;0;0;0;0;0;0;0;0;0;0;0;0;0;0;0;0;0;0;20	43333333;	867;384	1;39	46666667;2;436	6;41
Pilot_G9 (2016-05-06)1sec.agd;1;999;999;999;335;55;10	875;	575;545	3;27	48888889;4	006;860	7;24	13333333;13	961;2002	3;50	87222222;	883;203	8;36	27222222;8	717;1205	2;50	03333333;1	383;252	8;27	05;12	928;1805	1;42	0375;6	492;921	1;39	25833333;3	804;645	7;50	09583333;3	675;466;38	46666667;9	938;1583	2;34	43333333;11	092;1738	5;38	5625;7	333;1054	8;42	44583333;7	779;1024	2;39	84583333;7	896;1004	7;42	3125;2	171;350;0;0;0;0;0;0;4	516666667;	625;1007	9;56
Pilot_H1 (2016-06-29)1sec.agd;1;999;999;999;211;77;0;0;0;13	70833333;1	375;703	6;41	31666667;4	408;610	7;32	47777778;2	028;459	4;44	225;3	3;493	3;35	4;9	983;1250	1;37	925;5	642;798	3;37	93333333;2	456;462	9;37	99583333;5	704;815;37	56666667;5	471;811	9;34	40833333;11	596;1360	2;35	90833333;4	729;742	7;32	33333333;10	756;1453	4;32	66111111;10	156;1295	2;36	70555556;8	522;1087;29	82222222;11	633;1336	8;0;0;0;0;0;0;0;0;0;0;0;0;14	25;3	083;1089	9;38	49166667;5	758;779	4;38
Pilot_H16 (2016-06-29)1sec.agd;1;999;999;999;214;72;0;0;0;21	54444444;1	767;567;42	7;5	522;661	1;48	56111111;2	594;360	5;47	59444444;4	083;455	6;36	07777778;12;1413	8;46	90555556;3	55;443	8;44	51111111;4	467;572	5;51	43888889;1	972;292	6;49	52777778;2	172;337	7;43	48333333;5	35;696	8;47	09444444;3	95;506	5;33	22222222;9	2;1545	9;22	73333333;24	117;5214	7;29	275;14	3;1765	7;18	2;	167;94	5;0;0;0;0;0;0;0;0;0;12	65;1	35;799	1;37	43333333;8	617;1064;43	95;3
Pilot_H18 (2016-06-29)1sec.agd;1;999;999;999;112;70;0;0;0;29	425;6	658;973	1;44	35;6	808;700	8;46	06666667;3	625;498	3;41	70833333;6	717;785	4;24	79166667;20	617;2316	6;42	11666667;7	442;817	8;46	925;4	675;503;29	675;6	542;1039	9;34	2625;9	338;1153;38	27083333;7	771;971	7;39	74166667;8	246;1066	9;37	55;8	072;1017	9;39	47222222;7	933;1066	9;39	36111111;7	161;890	9;36	93888889;9	444;1187	4;0;0;0;0;0;0;0;0;0;0;0;0;0;0;0;22	26666667;5	05;1042	4;34	45;10	267;1267	3;31
Pilot_H2 (2016-06-29)1sec.agd;1;999;999;999;2264;55;0;0;0;30	75;2	383;563	1;30	49444444;7	211;1092	4;40	47777778;4	728;702	3;42	27222222;3	367;542	4;31	81666667;10	628;1432	5;44	3;3	6;516	4;34	47222222;5	017;795	6;37	85833333;5	013;750	5;37	7375;5	813;822	9;34	41666667;5	279;868;30	62083333;10	546;1449	6;28	75;12	363;1481;48	6375;2	396;368	2;47	92916667;2	304;366	7;39	9875;4	129;710	5;2	333333333;1	267;1774;0;0;0;23	95;1	017;334	6;25	13333333;7
Pilot_H4 (2016-06-29)1sec.agd;1;999;999;999;2264;55;0;0;0;20	1;1	806;580	1;35	12222222;4	689;773	4;43	23333333;3	717;563;44	14444444;2	778;449	4;33	32777778;9	467;1238	9;42	26111111;4	139;559	3;36	81111111;4	933;715	5;43	03333333;4	292;594	4;48	2625;2	933;397	3;37	90416667;6	342;941	3;40	2125;7	567;1081	1;29	925;11	671;1510	5;41	57916667;7	767;1049	5;37	04583333;8	65;1067	8;43	77916667;5	033;654	6;0;0;0;0;0;0;0;0;0;11	38333333;1	1;633	6;48	68333333;2	392;385
Pilot_H7 (2016-06-29)1sec.agd;1;999;999;999;251;70;0;0;0;11	22777778;1	211;736	8;39	48888889;3	867;633	1;45	91666667;3	189;460	4;43	88888889;4	717;589	5;28	92222222;11	456;1625	6;40	15;4	828;663	6;45	30555556;3	611;557	6;56	63888889;1	061;187	2;47	39444444;4	3;765	9;38	21666667;8	883;1289	9;43	53888889;7	389;1295	5;37	76666667;10	689;1754;49	23333333;4	45;742	1;54	93888889;	756;127	9;10	425;14	675;3134	7;0;0;0;0;0;0;0;0;0;41	08333333;2	75;475	1;33	20833333;2	825;616
Pilot_I01 (2016-07-07)1sec.agd;0;999;999;999;230;63;0;0;0;0;0;0;36	21666667;4	717;741	9;46	6;3	383;463	3;47	20833333;2	6;380	5;46	89166667;3	117;435	9;53	65;1	033;166	9;29	25555556;3	839;729	9;44	61666667;4	95;626	8;51	45555556;2	167;310	2;42	02222222;6	989;853	3;39	51666667;11	244;1419	1;21	21111111;18	667;2421	4;22	34444444;19	306;2380	2;46	74444444;4	033;533	3;41	34444444;4	139;635	4;0;0;0;0;0;0;0;0;0;1	366666667;	183;962	8;35	9;7	55;979;42	11666667;3	983;597
Pilot_I03 (2016-07-06)1sec.agd;0;999;999;999;2262;69;0;0;0;24	71666667;2	322;665	8;30	27222222;7	15;996	1;37	96666667;4	444;693	2;32;6	467;923	8;27	13888889;10	75;1296	9;35	75555556;6	967;843	9;33	5;7	458;942	1;34	97916667;5	988;861	2;20	05416667;7	517;1295	2;38	63333333;5	744;765	9;39	53333333;5	022;733	3;25	03888889;14	978;2030	4;26	97777778;11	906;1630	8;37	6875;5	221;784	3;42	5125;4	775;649	3;0;0;0;0;0;0;0;0;0;38	6;1	742;344	6;36	4;6	667;890
Pilot_I06 (2016-07-06)1sec.agd;0;999;999;999;214;72;0;0;0;15	27777778;	894;463	9;41	22777778;6	656;834	3;50	02777778;2	05;313	6;45	79444444;3	3;456	2;38	42222222;7	044;821	4;48	92777778;4	239;427	7;40	3625;7	746;897	8;44	84166667;5	675;805	9;42	0625;9	438;1755	7;36	4875;9	796;1626;30	01666667;16	296;2656	2;41	2625;6	604;919	1;44	32083333;4	588;627	3;34	00416667;11	863;2196	1;42	59166667;8	621;1546;0;0;0;0;0;0;0;0;0;26	26666667;1	55;433;55;1	267;181	9;54	86666667;1	117;157
Pilot_I10 (2016-07-07)1sec.agd;0;999;999;999;741;43;0;0;0;12	80833333;	567;389;37	25;5	442;812;43	7;4	192;584	5;22	16111111;7	561;1414	4;40	12222222;4	467;641	1;39	58333333;5	75;788;28	37777778;7	667;1169	6;36	72222222;4	6;755	2;44	41666667;3	528;562	3;38	49444444;5	139;804	2;31	46666667;5	433;917	2;40	33333333;4	056;640	1;39	71111111;4	639;712	9;48	55;3	206;449	4;45	26111111;1	983;349	9;0;0;0;0;0;0;0;0;0;0;0;0;11	225;1	033;692	4;33	91666667;5	75;866	4;34	45833333;4
Pilot_I11 (2016-07-07)1sec.agd;0;999;999;999;7512;29;0;0;0;22	69166667;1	842;522	2;26	70833333;8	258;1119	1;44	19444444;4	9;589	1;36	21111111;5	378;777	1;37	77222222;6	75;840;24	9;13	872;1779	2;30	18888889;7	817;1052	7;38	28333333;6	256;817	9;35	66666667;7	956;971	5;36	78888889;6	478;908	1;43	13333333;6	439;902	3;25	43333333;14	756;2029	3;18	52222222;22	383;3102	3;28	12222222;10	3;1397	4;45	80555556;2	8;409	9;0;0;0;0;0;0;0;0;0;0;0;0;42	18333333;3	233;492	1;35	31666667;10	133;1140
Pilot_I12 (2016-07-06)1sec.agd;0;999;999;999;2113;76;0;0;0;20	75;2	828;841	1;32	24444444;5	106;806	3;44	48888889;5	028;645	6;35	01666667;8	094;1146	4;41	76666667;4	917;655	8;39	89444444;3	239;592	9;27	875;10	713;1229	4;32	6875;6	775;951	1;49	65;3	029;374	9;44	02916667;4	083;585	6;35	7375;7	308;977	9;21	4625;19	092;2070	1;37	95416667;7	1;865	4;35	4;9	904;1153	2;34	23333333;8	121;1184	6;0;0;0;0;0;0;0;0;0;1	916666667;0;30;46	55;4	55;645	4;42
Pilot_I13 (2016-07-06)1sec.agd;0;999;999;999;214;72;0;0;0;21	58333333;2	833;758	3;22	61111111;13	489;1565	9;37	95555556;5	05;697	5;32	88333333;7	417;935	5;30	63333333;11	256;1356	5;26	34444444;13	778;1837	2;25	90416667;13	533;1608	3;23	82083333;17	083;2106	9;36	31666667;9	1;1100	5;28	7;10	758;1373	6;27	425;15	458;1903	5;25	0625;15	871;1969	7;33	69583333;9	063;1118	3;33	075;9	513;1245	8;32	62916667;12	817;1774	1;0;0;0;0;0;0;0;0;0;30	83333333;6	667;871	9;27	88333333;12
Pilot_I14 (2016-07-06)1sec.agd;1;999;999;999;432;38;0;0;0;38	93333333;5	767;779	4;46	16666667;9	35;808	2;53;1	65;229	3;55	15;	883;123	4;44	13333333;3	917;551;53	23333333;2	1;242	9;30	625;16	233;1838	8;32	44444444;3	567;657;48	8;4	083;534	9;49	44444444;3	017;420	2;41	13333333;8	383;1633	5;33	80555556;12	372;2128	4;24	33333333;18	583;2681	3;33	37222222;6	028;928;34	20833333;13	517;2800	6;0;0;0;0;0;0;0;0;0;2	933333333;	383;870	8;33	31666667;6	267;953	6;43	2;5	15;704
Pilot_I15 (2016-07-06)1sec.agd;1;999;999;999;513;29;59	525;	192;20	6;54	84166667;1	142;169	5;30	75;19	375;1687	9;47	275;3	042;441	6;42	8;3	333;550	7;32	56666667;6	158;911	5;38	13333333;5	583;789	5;16	63333333;23	861;2420	2;39	43888889;8	978;932	7;37	07222222;9	328;1013	3;34	91666667;10	261;1134	3;33	60555556;11	25;1164;36	72222222;8	111;906	1;38	16666667;7	461;899	5;29	31111111;8	217;1344	5;34	11666667;12	65;1309	6;0;0;0;0;0;0;0;0;0;0;0;0;0;0;0;0;0;0;0;0;0;0;0;0;0;0;0;6	366666667;	983;957
Pilot_I2 (2016-07-06)1sec.agd;0;999;999;999;7512;29;0;0;0;11	18333333;4	606;1251;32	17777778;12	594;1207	9;45	96111111;4	128;520	5;38	10555556;5	344;765;40	46666667;5	578;729	6;35	28888889;9	767;1292	6;28	375;15	771;1584	7;37	275;7	413;977	4;41	8875;6	425;834	6;42	25;6	858;855	9;44	05;5	325;687	1;41	04166667;6	858;880	5;37	3375;4	763;703	6;33	43888889;7	267;1001	9;24	28333333;2	617;631	5;0;0;0;0;0;0;0;0;0;0;0;0;0;0;0;0;0;0;42	96666667;3	633;531	9;36	33333333;6	533;907	8;23
Pilot_I4 (2016-07-06)1sec.agd;0;999;999;999;322;48;0;0;0;21	65;	806;314	1;40	62222222;2	744;540	4;48	43888889;1	744;317	2;45	86111111;1	944;386	1;37	37777778;5	411;687;47	65555556;3	333;395	1;43	65833333;2	638;479	3;48	12083333;2	725;414	6;47	70833333;4	867;1116	5;34	3;10	225;1640	9;36	85833333;12	246;1884	8;32	86666667;9	825;1434	7;34	20833333;9	188;1404;44	2375;1	633;345	5;51	97222222;1	656;253	7;0;0;0;0;0;0;0;0;0;10	06666667;1	783;1027;41	975;1	55;340	1;40	51666667;2
Pilot_I9 (2016-07-07)1sec.agd;0;999;999;999;112;70;0;0;0;6	666666667;	933;920	4;27	96666667;10	767;1395	3;38	89444444;7	683;954	5;19	05;16	8;2157	5;29	7;13	172;1626	4;20	22777778;16	739;2075	2;22	83888889;14	511;1735	8;26	45555556;16	333;1655	1;32	26666667;6	694;985	6;24	07777778;16	056;1950	8;16	85555556;23	994;3343	3;11;28	306;4540	7;31	31666667;13	1;1717	8;39	15;6	506;929	3;20	46666667;2;685;0;0;0;0;0;0;0;0;0;7	916666667;3	967;2261	5;28	71666667;9	583;1170	3;31	33333333;8
Pilot_J03 (2016-07-13)1sec.agd;1;999;999;999;341;45;0;0;0;	983333333;0;43	7;25	86666667;12	056;1630	3;37	50555556;5	411;765	9;30	07777778;9	606;1224	2;35	33888889;7	011;960	5;24	625;15	479;1928	4;38	94166667;6	2;831	7;26	48333333;13	746;1663	5;31	74583333;13	313;1549	8;36	975;8	654;1155	3;22	89583333;18	825;2300	6;23	55416667;18	704;2379	3;28	26666667;12	875;1710	3;20	89444444;18	133;2238	1;19	56666667;11	856;1826	1;0;0;0;0;0;0;0;0;0;13	4;8	017;1752	4;21	71666667;7	183;1299
Pilot_J11 (2016-07-13)1sec.agd;0;999;999;999;2342;47;0;0;0;0;0;0;13	03333333;3	911;1129	3;46	08333333;2	411;398	3;29	35555556;12	178;1569	8;35	71111111;6	417;897;27	48333333;11	971;1557	5;39	93333333;4	579;678	5;30	36666667;10	896;1226;44	3625;5	379;686;26	00416667;14	225;1800	5;29	72083333;19	488;2451;27	01666667;20	817;2622	1;32	5125;9	708;1214	3;35	77083333;11	2;1610	4;40	2125;11	108;1099	1;0;0;0;0;0;0;0;0;0;0;0;0;0;0;0;0;0;0;0;0;0;0;0;0;0;0;0;37	55;4	35;674	8;55	91666667;1	5;195	7;47	41666667;4	6;562	1;36	28333333;5	383;831
Pilot_J12 (2016-07-13)1sec.agd;0;999;999;999;213;67;0;0;0;0;0;0;17	26666667;2	958;894	5;47	7;2	717;387	9;22	46666667;11;1566	4;42	04444444;4	483;608	1;29	88333333;14	289;1718	3;50	34444444;1	389;241	7;20	47222222;25	233;2479	1;43	88888889;5	6;689	1;34	92222222;13	717;1441	1;40	41666667;10	872;1198	3;47	51111111;4	7;593	9;50	28888889;2	967;380;46	31111111;4	917;612	9;42	89444444;6	322;789	9;0;0;0;0;0;0;0;0;0;0;0;0;0;0;0;0;0;0;18	78333333;4	217;1110	5;39	71666667;1	45;298	3;47	26666667;3	592;454	6;31
Pilot_J14 (2016-07-13)1sec.agd;0;999;999;999;334;49;0;0;0;15	48333333;1	183;657	7;28	34166667;10	683;1481	5;37	77777778;7	661;1141	8;38	46666667;5	122;847	2;48	07777778;2	289;342	6;34	87083333;6	442;991	3;46	92916667;2	333;390	6;31	51666667;3	767;800	3;43	04444444;3	694;597	8;36	70555556;8	511;1217	9;23	77083333;1	842;616;43	74444444;5	517;634	9;42	4;4	833;636	1;48	05;3	033;419;40	91666667;2	267;524	3;0;0;0;0;0;0;0;0;0;0;0;0;9	8;	15;333	8;24	03333333;8	667;1638	8;27
Pilot_J15 (2016-07-13)1sec.agd;0;999;999;999;230;63;16	76666667;	1;75	6;60;0;0;16	44444444;8	956;1575	7;45	21666667;3	022;452	5;30	63333333;13	55;1669;45	31111111;3	039;436	3;29	63888889;11	244;1402	7;47	78888889;1	967;320	2;39	76111111;8	561;892;44	64444444;5;627	9;41	21666667;7	689;947;35	83333333;17	611;2029	7;29	66666667;7	611;1110;41	71666667;6	867;925	8;26	26666667;11	842;1574	3;0;0;0;0;0;0;0;0;0;0;0;0;0;0;0;0;0;0;24	75;12	767;1525	2;42	2;4	067;552	3;45	91666667;2	983;420	6;44	38333333;3	9;503	6;39
Pilot_J2 (2016-07-13)1sec.agd;1;999;999;999;251;70;0;0;0;0;0;0;29	16666667;8	472;1161	9;52	79444444;1	306;190	1;42	98888889;5	561;641	7;51	22222222;1	967;279	4;36	67083333;9	617;1219;52	27083333;2	004;275	3;39	775;6	304;759	3;49	6875;3	95;471	2;38	60416667;10	95;1233	7;38	19583333;11	196;1313	1;25	17916667;20	463;2510	4;35	925;12	125;1489	4;39	04166667;10	138;1395;26	35;4	471;898;0;0;0;0;0;0;0;0;0;0;0;0;8	483333333;	633;555	8;46	8;3	117;449;44	55833333;2	617;416	6;39	775;6	525;807
Pilot_J4 (2016-07-13)1sec.agd;1;999;999;999;411;41;0;0;0;0;0;0;28	25833333;7	592;1195	5;43	94444444;2	217;354	3;34	28333333;6	278;927	1;48	53888889;2	011;311	9;34	52083333;6	358;965;49	075;2	054;322	4;37	3875;7	792;997	9;40	00416667;6	508;894	6;37	75;5	296;724	2;27	55833333;17	963;2183	7;31	775;10	654;1426	4;41	07916667;5	925;839	8;39	45833333;5	5;878	2;16	15;2	144;860	5;0;0;0;0;0;0;0;0;0;23	31666667;2	2;769	6;43	25;3	317;486	6;24	1;17	1;2184
Pilot_J6 (2016-07-13)1sec.agd;0;999;999;999;422;37;0;0;0;	5;	65;2996	3;24	1;20	033;1884	3;23	33333333;5	233;1049	5;25	04166667;12	792;1688	5;28	39166667;9	225;1219	9;20	59444444;14	983;2031	5;37	82777778;5	961;815	1;28	32222222;9	722;1234	4;38	37222222;8	9;1130	8;33	77777778;8	878;1182;31	81111111;11	072;1563	8;22	60555556;15	922;2010	9;36	85;11	167;1360;46	54444444;2	494;389	1;53	20833333;2	417;327	7;0;0;0;0;0;0;0;0;0;0;0;0;0;0;0;0;0;0;20	65;5	983;1398	7;19	66666667;17	483;2256	6;16
Pilot_J8 (2016-07-13)1sec.agd;0;999;999;999;251;70;0;0;0;0;0;0;22	24444444;5	183;1076	9;41	38888889;3	156;508	7;35	16666667;9	244;1222	8;41	82222222;3	422;515	7;29	02916667;10	554;1458	6;41	6125;3	629;559	7;37	93333333;7	142;934	5;53	60416667;1	642;231	4;54	0375;1	696;234	3;30	03333333;16	308;1968	7;38	75;7	633;955	3;33	325;9	942;1216;21	05;17	661;2071	9;36	36111111;6	261;901	6;0;0;0;0;0;0;0;0;0;7	783333333;	167;182	1;36	28333333;3	783;712	5;33	825;7	858;1077
Pilot_K1 (2016-07-20)1sec.agd;1;999;999;999;311;52;0;0;0;19	12222222;3	561;876	6;37	07222222;5	933;784;51	2;1	311;237	1;43	51666667;3	328;515;32	80555556;7	839;1164	5;44	92222222;2	928;448	5;32	18888889;6	5;980	3;43	53888889;3	967;596	6;42	44444444;3	583;521	1;42	68333333;5	172;775	2;36	12222222;8	278;1155	1;44	11666667;4	283;588;30	99444444;8	417;1195	8;46	55;3	161;461	4;56	62777778;1	006;137	6;0;0;0;0;0;0;0;0;0;0;0;0;17	23333333;3	35;1017	4;30	65833333;8	95;1303;45	95833333;3	35;477
Pilot_K10 (2016-07-20)1sec.agd;1;999;999;999;214;72;0;0;0;7	977777778;3	022;1384	1;35	89444444;7	706;937	2;50	92777778;1	133;198	3;42	94444444;4	128;550	9;28	08888889;12	3;1584	1;46	46666667;3	278;436	4;26	25833333;13	108;1731	6;33	98333333;8	088;1175	3;33	3;8	342;1111	9;36	2125;8	104;1040	3;26	2875;12	717;1674	8;41	60833333;5	671;772;36	12916667;6	738;991	7;25	825;8	1;1331	4;45	48888889;4	172;553	7;0;0;0;0;0;0;6	6;	317;423	9;0;0;0;0;0;0;0;0;0;28	05;4	375;821
Pilot_K11 (2016-07-20)1sec.agd;1;999;999;999;214;72;0;0;0;16	11111111;1	711;727	9;39	96666667;3	233;568	9;49	4;1	294;247	7;43	41666667;3	789;520;31	69444444;8	217;1155	4;46	98333333;3	533;457	1;31	3875;9	108;1260	5;50	21666667;2	142;319	3;45	20416667;4	163;555	7;42	525;6	333;953	3;38	35;7	013;922	6;41	3;6	154;806	5;35	90416667;8	367;1406;42	56666667;5	992;851	1;44	47222222;4	067;607	3;0;0;0;0;0;0;0;0;0;0;0;0;1	683333333;1	1;6960	3;55	35;1	583;232	1;35
Pilot_K12 (2016-07-20)1sec.agd;1;999;999;999;216;60;0;0;0;12	73333333;2	533;954	6;41	95;3	706;572	8;52	37222222;1	15;188	1;45	38333333;3	967;501	1;29	73333333;10	206;1363	4;43	39444444;4	761;592	7;29	9125;10	521;1368	6;50	44166667;2	525;335	6;39	32083333;5	713;811	1;42	19583333;5	275;682	1;41	14166667;7	05;909;50	50416667;1	942;294	2;41	37083333;5	608;754	1;44	15;5	6;747	1;35	79583333;4	196;674	5;0;0;0;0;0;0;27	26666667;1	533;417	5;36	33333333;5	2;819
Pilot_K14 (2016-07-20)1sec.agd;1;999;999;999;235;56;0;0;0;15	87222222;3	578;1096	8;42	72222222;2	994;549;52	27777778;1	35;237	1;43	50555556;2	683;526	5;30	23888889;7	794;1203	1;46	22777778;3	056;474	4;36	03333333;7	378;996	5;55	36666667;	956;148;49	03888889;3	422;452	1;45	40555556;3	283;531	8;42	33333333;3	989;638	7;52	87222222;1	85;225	8;41	94444444;4	533;703;50	04444444;3	261;462	9;38	94444444;	906;193	2;0;0;0;0;0;0;0;0;0;0;0;0;7	383333333;1	4;1136	2;31	93333333;2	292;508	6;50	58333333;2
Pilot_K15 (2016-07-20)1sec.agd;1;999;999;999;411;41;0;0;0;6	066666667;	458;613	8;37	33888889;7	739;833	3;48	63333333;1	994;322	8;42	51111111;4	194;593	9;26	28333333;13	211;1826	9;43	73888889;5	367;658;30	79166667;12	058;1528	2;53	15833333;1	358;201	5;52	1375;2	421;294	2;36	925;11	829;1332	5;32	89166667;14	458;1698	5;39	22083333;11	621;1426	8;43	66666667;5	517;650	4;52	2625;1	375;223	6;32	67916667;6	7;1032	8;0;0;0;0;0;0;0;0;0;0;0;0;0;0;0;0;0;0;1	283333333;	967;1994	8;18	25833333;7	558;1756
Pilot_K16 (2016-07-20)1sec.agd;1;999;999;999;8344;29;24	35;	15;47	4;20	07222222;3	622;1009	6;36	51666667;8	028;906	7;50	42777778;1	611;258	2;43	73888889;7	339;752	3;31	07222222;12	617;1580	9;38	18333333;6	95;853;36	06666667;9	975;1224	6;43	325;3	746;528	8;41	26666667;5	379;694	8;37	42916667;6	492;866	4;44	10833333;6;717	7;46	87916667;	808;132	8;49	91666667;2	933;378	1;47	38333333;3	683;511	4;39	75;3	544;595	7;59	76666667;	033;5	3;59
Pilot_K18 (2016-07-20)1sec.agd;1;999;999;999;541;40;0;0;0;10	30833333;2	133;1048	9;31	25833333;7	967;1014	9;44	90833333;3	2;456	3;39	30833333;4	842;709	6;24	76666667;13	383;2030	9;40	26666667;5	483;735	3;23	29444444;13	978;1863	8;49	39444444;2	611;399	6;34	31666667;8	006;1048	8;55	49444444;1	2;154	2;32	80555556;3	072;570	2;43	39166667;4	167;584	9;33	45;11	25;1318	7;23	07222222;9	978;1543	8;33	16666667;10	367;1249	1;0;0;0;0;0;0;14	33333333;1	417;839	1;33	45833333;3
Pilot_K2 (2016-07-20)1sec.agd;1;999;999;999;311;52;0;0;0;24	85;3	478;787	2;37	52777778;4	967;787	4;51	46111111;1	844;259	9;43	42222222;4	556;610	3;29	80555556;11	144;1577	1;46	91111111;3	672;467	5;28	64166667;12	267;1671	2;49	72916667;2	313;333	3;39	30555556;5	317;755;37	70416667;3	196;639	1;36	10416667;3	246;511	9;37	7125;2	567;457	6;41	1;4	404;705	5;48	45416667;3	563;486;47	6625;3	975;561	7;0;0;0;0;0;0;32	8;1	133;248	5;43	96666667;5	633;724	8;36
Pilot_K3 (2016-07-20)1sec.agd;1;999;999;999;314;47;0;0;0;17	51666667;	8;413	6;34	36666667;8	8;1026	4;53	30833333;1	033;163	9;45	125;3	642;523	3;28	63333333;13	167;1875	6;45	9;6	583;925	5;20	30416667;11	9;1884	4;36	3375;2	325;445	3;32	57916667;6	842;1044	5;38	4;6	121;942	7;28	10833333;12	863;1621	3;44	95833333;6	196;825	9;42	65416667;6	275;789	5;32	62916667;13	279;1867	4;37	07083333;10	013;1279	2;0;0;0;0;0;0;34	4;1	7;413	4;31	08333333;6
Pilot_K5 (2016-07-20)1sec.agd;1;999;999;999;233;71;0;0;0;19	05;2	817;832	5;33	66666667;2	9;741	1;53	32222222;1	05;177	1;45	05;2	261;444	7;29	87222222;9	111;1430	6;45	76666667;3	489;528	4;26	36666667;8	167;1481	3;53	57916667;1	054;178	2;38	84166667;3	229;771	8;35	8125;4	892;850	2;33	34583333;8	713;1320	9;47	9;3	458;518	3;39	13333333;5	154;829	8;48	97916667;2	692;401	1;44	83333333;4	517;681	3;0;0;0;0;0;0;0;0;0;27	36666667;2	6;623	9;51	8;2;292
Pilot_K7 (2016-07-20)1sec.agd;1;999;999;999;112;70;0;0;0;17	01666667;1	867;689	5;37	75555556;6	739;861;50	61666667;2	017;285	2;44	67777778;5	239;611	6;32	65555556;9	917;1283	1;45	71111111;5	194;629	8;31	47083333;10	654;1306	4;48	675;2	513;368	6;42	49583333;6	054;757;37	60416667;9	283;1158	2;41	97916667;7	438;951	3;44	5875;6	563;792	3;37	16666667;8	875;1143	5;40	24583333;7	171;921	4;42	5375;5	717;726	2;0;0;0;0;0;0;0;0;0;9	65;	683;585	3;42	05;4	492;650	8;40
Pilot_K8 (2016-07-20)1sec.agd;1;999;999;999;321;45;0;0;0;23	61666667;	728;267	3;42	91666667;5	144;690	7;47	87777778;2	483;358	7;42	45555556;4	639;677	8;28	39444444;9	722;1374	7;45	70555556;4	067;538	9;36	27222222;7	344;1003;53	45;1	172;187	3;43	97222222;2	9;410	9;50	94166667;2	842;384	8;26	74444444;6	894;1273	7;45	86111111;6	689;757	4;51	52777778;1	428;246	6;41	06111111;	739;153	8;56	89166667;1;134	4;0;0;0;0;0;0;0;0;0;0;0;0;31	61666667;	917;259	4;41	125;1	442;259	9;50
Welle 1_A1 (2017-10-19)1sec.agd;0;33	2;1	52;14	3698060941828;221;89;0;0;0;14	30833333;1	783;824;26	15;9	388;1223	2;43	50833333;2	521;433;43	06666667;2	225;409;40	33;3	393;538	5;45	81333333;2	49;393	9;46	04333333;2	77;416	9;30	51666667;8	75;1141;35	56666667;6	42;967	6;32	52333333;11	477;1453;42	12333333;5	557;929	4;34	43666667;14	237;2733	6;28	47333333;15	13;2097	4;38	09;7	897;1271	8;29	75416667;4	029;847	4;0;0;0;0;0;0;0;0;0;0;0;0;0;0;0;12	59166667;6	733;1558	8;48	9;2	4;364	4;30
Welle 1_A11 (2017-10-19)1sec.agd;0;42	3;1	6;16	5234375;230;63;0;0;0;18	0875;	558;277	9;26	82916667;6	829;963	8;46	07083333;1	863;332	2;46	24583333;2	254;363	9;37	53333333;6	157;798	5;45	82333333;2	167;357;44	02;3	253;458	1;30	04333333;5	307;822	5;36	84333333;7	437;902;34	21;7	227;937	9;28	26;15	31;2225	1;22	70666667;14	333;1892	5;28	52666667;6	56;1045	4;42	89583333;2	771;482	2;14	35;1	206;610	1;0;0;0;0;0;0;0;0;0;0;0;0;26	1;8	317;1457;40	025;4
Welle 1_A12 (2017-10-19)1sec.agd;0;36	2;1	53;15	4641377248067;142;56;0;0;0;28	39444444;1	761;490	7;24	03888889;14	383;1619	3;39	01111111;4	461;640	7;35	36666667;6	456;867	1;31	96666667;7	413;1004	7;38	60416667;4	879;678	6;38	22083333;5	233;731	1;32	4125;10	467;1241	2;34	25416667;7	296;943	1;31	42083333;8	483;1146	5;27	01666667;17	304;2796	9;35	15833333;9	263;1339	7;20	8;9	383;1684	3;41	65555556;6	217;817	6;18	25;1	261;512	1;0;0;0;0;0;0;0;0;0;3	633333333;
Welle 1_A13 (2017-10-19)1sec.agd;0;39	1;1	53;16	7029774872912;212;73;0;0;0;22	5;5	792;988	9;32	40833333;8	55;970	6;40	25833333;3	533;547	7;40	69166667;4	158;625	2;39	73888889;6	3;1447	9;43	73333333;2	417;401	1;40	26666667;4	033;608	1;24	38888889;14	272;1587	6;30	90555556;7	389;988	5;34	33888889;10	372;1273	4;27	81111111;12	889;1496	7;34	48888889;8	956;1146	3;38	74444444;7	6;961	1;40	91666667;5	983;800	3;35	17222222;5	628;842	6;0;0;0;0;0;0;0;0;0;0;0;0;37	2;3
Welle 1_A15 (2017-10-19)1sec.agd;0;999;999;999;2342;47;0;0;0;26	40555556;	183;63	3;33	54583333;11	879;1235	8;51	7625;1	817;260	6;51	475;1	488;223	2;48	81666667;1	797;297;52	50666667;	803;154	8;51	70333333;1	513;231;37	44333333;8	993;1005	7;43	84333333;4	27;542	3;40	92666667;6	287;856	6;39	82666667;8	017;1661	6;34	75666667;11	45;1799	6;42	02333333;7	45;1881	2;47	11;3	68;492	9;42	03333333;4	487;618	6;0;0;0;0;0;0;0;0;0;0;0;0;30	54166667;	158;39	9;37	23333333;4	808;761;43	59166667;3
Welle 1_A16 (2017-10-19)1sec.agd;0;34	2;1	55;14	2351716961498;999;999;0;0;0;13	07916667;1	896;821	5;23	27083333;14	354;1574	6;43	20833333;2	483;427;41	6;3	896;555	5;35	02333333;9	08;1512	3;42	67666667;3	03;472	6;43	15;3	033;474	3;27	80666667;14	38;1492	5;39	74;6	147;774	9;44	21666667;4	197;590	2;39	37333333;5	47;796	3;27	82333333;11	84;1595	7;30	11666667;14	017;1885	2;41	01333333;5	833;763;40	49333333;3	597;605	6;0;0;0;0;0;0;0;0;0;35	4;1	6;367	7;36
Welle 1_A18 (2017-10-19)1sec.agd;0;999;999;999;265;53;0;0;0;38	05833333;	9;242	7;30	2;13	358;1266	8;49	29166667;1	608;263	8;48	48333333;1	292;244	2;39	58333333;6	117;774	3;48	41666667;1	828;293	2;42	35;2	894;470	6;29	24444444;7	317;1018	2;30	48333333;12	528;1247	8;28	37222222;15	6;1535	6;43	96111111;5	311;646	1;37	28333333;6	572;827	9;45	73888889;3	022;444	9;33	25555556;2	228;475	1;24	075;1	1;397	7;0;0;0;0;0;0;0;0;0;5	866666667;	083;146	1;0;0;0;28	5;8
Welle 1_A19 (2017-10-19)1sec.agd;0;48	8;1	54;20	576825771631;121;68;0;0;0;6	083333333;	289;373	8;27	17916667;12	729;1409;47	525;2	163;330	9;45	4625;3	692;488	8;40	63666667;6	917;1371	1;48	23;2	327;342;42	97666667;3	913;580	1;32	87;9	087;1390	3;43	33333333;4	223;586	9;36	59;7	59;888	4;35	19;9	113;1333	1;31	66333333;8	2;1533	2;30	14583333;12	058;1977	5;24	62777778;9	756;1631	7;44	29166667;4	075;540	4;0;0;0;0;0;0;0;0;0;0;0;0;0;0;0;9	016666667;	317;338	8;43
Welle 1_A2 (2017-10-19)1sec.agd;0;41	9;1	58;16	7841692036533;999;999;0;0;0;11	55833333;	342;273	5;20	2;17	989;1914	1;34	90555556;6	089;915	9;31	67777778;7	444;1008	4;28	89583333;9	521;1308	7;34	0875;5	263;793	3;32	70416667;6	858;964	9;23	525;14	583;1933	6;30	76666667;10	867;1647	2;31	9625;13	3;1654	2;36	4125;8	296;1179;21	35;8	667;1497	4;27	22777778;3	461;725	7;43	3375;4	242;764	7;37	42083333;3	404;699	7;0;0;0;0;0;0;0;0;0;0;0;0;9	333333333;21	3;5375
Welle 1_A22 (2017-10-19)1sec.agd;0;33	6;1	5;14	9333333333333;999;999;0;0;0;22	18333333;4	854;1112	7;18	83333333;10	808;1509	6;36	975;5	292;763	2;37	25416667;5	442;759	7;29	23666667;12	577;1707	4;39	76666667;4	857;649	5;38	64666667;4	867;678	3;26	05666667;12	703;1526	2;29	26333333;10	583;1241	4;34	04666667;8	767;1222	5;39	72;7	64;1131	9;28	48333333;13	043;1834	1;32	83666667;10	393;1370	9;21	63;10	887;1689;16	30833333;3	867;1084	7;0;0;0;0;0;0;0;0;0;4;0;	5;46	44166667;2
Welle 1_A23 (2017-10-19)1sec.agd;0;39	7;1	6;15	5078125;999;999;0;0;0;18	9625;1	371;567	7;25	225;11	375;1331	5;47	37916667;2	038;342	2;44	55833333;2	783;419	7;38	30333333;4	33;642	4;47	03;1	727;293	9;41	17;2	723;458	7;28	25;9	27;1155	2;42	35333333;4	233;596	4;33	01333333;9	787;1092	9;36	63333333;7	71;1394	2;41	90666667;4	947;815	5;32	02333333;10	3;1415	3;40	91333333;4	79;726	1;43	32333333;3	583;544;0;0;0;0;0;0;0;0;0;0;0;0;0;0;0;1	533333333;1	067;1982
Welle 1_A24 (2017-10-19)1sec.agd;0;39	3;1	56;16	1489151873767;513;29;0;0;0;17	63333333;4	825;1099	7;22	15833333;11	521;1459	6;39	75416667;3	558;560	3;39	9375;3	621;538	1;30	35666667;8	533;1190	4;39	9;3	413;531	9;38	61333333;4	153;613	2;19	90333333;13	223;1671	2;32	68;7	237;981	8;44	38333333;3	375;488	3;39	1125;5	754;764	4;30	04166667;11	163;1607	3;32	0125;9	821;1415	8;16	16666667;3	4;989	8;25	725;1	117;365;0;0;0;0;0;0;0;0;0;15	75833333;3	208;975;36
Welle 1_A25 (2017-10-19)1sec.agd;0;37	9;1	45;18	026159334126;431;47;0;0;0;16	35833333;6	479;1326	1;20	20416667;10	988;1447	5;39	07083333;3	083;529	3;41	50833333;4;571	6;33	38333333;9	92;1290	3;45	20333333;2	363;387	8;43	81;3	25;486	2;25	72;12	283;1421	6;32	77;7	097;929	9;35	79666667;6	667;943	3;33	66;7	043;1011	9;29	53;12	373;1749	7;36	41;9	58;1114	7;29	25;3	283;676	7;41	23333333;6	042;827	3;0;0;0;0;0;0;0;0;0;29	66666667;	133;44
Welle 1_A26 (2017-10-19)1sec.agd;0;999;999;999;214;72;0;0;0;17	825;1	179;440	9;26	58333333;8	975;1195	5;42	0875;3	538;520	3;41	4375;4	179;575	6;36	725;5	838;839	3;42	77083333;3	1;472	8;41	8625;3	729;541	9;31	0625;6	442;939	1;36	75416667;5	163;729	9;38	92916667;5	421;702;34	75833333;9	642;1325	6;23	2125;15	204;2463	6;19	25;8	572;1800	4;30	675;1	175;290	4;3	716666667;1	667;1267	7;0;0;0;0;0;0;0;0;0;39	2;3	867;687	3;43	3;6	3;911
Welle 1_A28 (2017-10-19)1sec.agd;0;51	6;1	66;18	7255044273479;241;66;0;0;0;0;0;0;21	7;5	633;1059;47	35833333;1	392;266	3;43	1;2	633;430;36	98333333;6	561;869	8;46	82222222;1	9;321	5;44	41111111;3	478;518	3;31	85;7	744;1022	7;39	12777778;5	694;778	8;36	02222222;8	422;1007	8;46	28333333;3	811;526	2;39	56666667;6	478;818	7;40	03888889;5	894;764	1;44	84444444;3	456;493	4;44	34444444;4	8;660	4;0;0;0;0;0;0;0;0;0;0;0;0;0;0;0;0;0;0;0;0;0;0;0;0;47	46666667;1	917;334	9;27;9	65;1144	1;29	65;9
Welle 1_A3 (2017-10-19)1sec.agd;0;43	2;1	56;17	7514792899408;112;70;0;0;0;	916666667;	017;225	9;21	05833333;5	779;1078	1;32	5;4	117;659	7;33	86666667;4	313;682	5;27	11;8	293;1358	5;36	5;3	403;558	7;38	91;3	72;570	6;25	51333333;9	92;1476	2;35	79;5	607;748	8;36	15333333;5	59;732	5;30	35;8	54;1140	5;36	37333333;9	073;1061	5;39	50333333;4	807;695	7;39	52333333;4	457;652	1;35	44;3	983;705	2;0;0;0;0;0;0;0;0;0;0;0;0;3	333333333;3
Welle 1_A5 (2017-10-19)1sec.agd;0;999;999;999;334;49;0;0;0;17	93333333;1	525;617	2;23	94583333;16	121;1641	6;39	22916667;3	496;562	7;35	8;4	037;654	8;35	97666667;4	353;682	9;39	37333333;3	22;522	5;38	57333333;3	927;615	9;27	92666667;10	283;1272	1;35	22;7	167;939	4;24	95;14	78;1623	8;39	28333333;7	643;895	6;35	85666667;8	247;1074	4;33	27666667;8	74;1096	6;30	98666667;7	67;1059	3;29	57666667;3	56;728	4;0;0;0;0;0;0;0;0;0;12	2;3	117;1102;33	425;3	917;753
Welle 1_A8 (2017-10-19)1sec.agd;0;33	3;1	43;16	2844148858135;332;55;59	35;	117;18	7;57	2;1	183;202	6;15	14444444;4	733;1238	8;39	12222222;2	722;530	3;36	88333333;3	444;605	5;32	325;5	75;887;40	625;3	204;523	7;41	94583333;3	075;491	7;26	3625;7	504;1149	4;37	12083333;6	717;1187	6;33	8;7	567;1175	7;33	09583333;9;1548	7;41	15;4	508;757	7;28	87777778;5	789;1841;42	425;3	125;553	1;39	05833333;2	758;504	5;58	71666667;
Welle 1_A9 (2017-10-19)1sec.agd;0;36	8;1	44;17	7469135802469;320;46;0;0;0;3	161111111;1	15;1451	8;26	53333333;7	372;1165	3;47	95;2	917;411	3;47	41666667;3	333;455	2;35	88333333;7	825;1069;46	33333333;3	096;444	3;42	80833333;4	338;599	1;29	34166667;10	575;1278;38	49166667;5	783;834	7;39	125;7	317;1019	8;40	0125;6	529;978	5;35	57083333;7	963;1193;34	8375;8	146;1073	4;42	075;4	404;646	3;37	14583333;6	621;915	2;0;0;0;0;0;0;0;0;0;0;0;0;0;0;0;23	19166667;1	842;532	3;22	38333333;3
Welle 1_B13 (2017-10-20)1sec.agd;0;42	6;1	54;17	9625569235959;999;999;0;0;0;0;0;0;18	58333333;12	204;1678	5;40	78333333;2	975;491	1;39	925;3	971;607	9;33	26666667;6	887;983;35	56333333;5	573;885	1;30	25;8	64;1309	3;20	22333333;15	88;2011	7;31	34;12	817;1826	3;28	07333333;12	683;1408	5;38	51666667;6	3;869	1;37	51333333;7	663;1016	7;33	87;8	66;1117	2;43	55666667;2	41;410	3;27	37083333;2	375;559;0;0;0;0;0;0;0;0;0;11	66666667;	85;589	1;43	64166667;4	775;652	5;33
Welle 1_B15 (2017-10-20)1sec.agd;0;45	1;1	59;17	8394841976188;214;72;0;0;0;20	2;6	683;1225	3;19	16666667;17	3;1787	4;35	30555556;4	911;729	6;33	56666667;6	278;885	1;31	89166667;6	208;916	4;39	38333333;5	317;767	1;33	11;9	14;1207	6;26	41;15	61;1677	1;44	37;3	307;455	3;35	02666667;4	897;744	9;28	98666667;11	637;1619	9;30	38666667;11	283;1534	9;30	63;5	57;861	7;40	69666667;1	557;293	9;17	21;3	283;928;0;0;0;0;0;0;13	01666667;4	6;1343
Welle 1_B16 (2017-10-20)1sec.agd;0;999;999;999;999;999;59	35;	133;22	6;58	68333333;	333;41	1;25	38333333;3	675;828	1;42	15833333;2	542;452	5;41	21666667;3	425;520;37	91666667;5	25;803	1;41	34444444;4	606;683;38	05555556;6	178;931	5;36	54444444;3	072;609	5;38	63333333;3	861;646	2;43	61111111;3	372;531	6;46	75;2	494;405	3;41	6;3	328;553	5;28	48888889;3	283;701	7;43	14166667;4	525;657	2;28	00833333;14	442;1456	8;0;0;0;0;0;0;0;0;0;0;0;0;35	48333333;5	633;1068	1;55
Welle 1_B19 (2017-10-20)1sec.agd;0;53;1	55;22	0603537981269;243;64;0;0;0;13	57222222;3	767;1117	3;40	21666667;7	028;797;45	10555556;1	494;291	6;44	39444444;2	75;402	1;44	4125;2	521;393	6;42	97083333;3	7;537	9;38	61666667;5	579;815	1;25	69166667;12	383;1473	5;37	25;5	663;734	1;33	17916667;10	758;1213	7;39	79166667;3	579;513	3;37	9875;4	525;655	4;44	675;3	896;502	9;45	375;2	592;389	9;40	2375;2	779;453	8;0;0;0;0;0;0;0;0;0;22	43333333;8	383;1271	5;18
Welle 1_B2 (2017-10-20)1sec.agd;0;999;999;999;252;68;0;0;0;12	52916667;2	083;858;24	11666667;13	25;1341	6;37	55;2	679;481	8;35	17083333;3	763;615;28	61;6	447;915	4;34	47333333;4	283;675	2;30	89333333;7	747;1011	6;21	36666667;13	747;1506;26	41;10	187;1398;22	03333333;14	937;1887	5;28	96666667;7	47;1138	3;32	31666667;5	447;824	5;32	09333333;8	307;1183	5;43	90833333;3	225;484	9;4	908333333;2	329;1744	2;0;0;0;0;0;0;19	36666667;7	033;1415	9;27	475;5	158;858	8;20	85833333;13	933;1617
Welle 1_B20 (2017-10-20)1sec.agd;0;999;999;999;261;81;60;0;0;31	35833333;1	325;461	6;24	48333333;14	275;1496;42	925;3	825;533	4;41	025;4	017;553	7;31	72222222;9	244;1137;38	73333333;6	511;898	7;27	11111111;13	367;1692	6;28	97222222;12	939;1384	5;32	62222222;7	733;977	8;28	71666667;10	15;1381;33	41666667;7	506;992	6;31	04444444;11	189;1350;42	08888889;5	706;752	7;31	57222222;7	056;1005	9;25	16666667;12	228;1605	7;59	78333333;	017;3	1;59	5;	033;9	2;33	9;0;2;0;0;0;53	45;
Welle 1_B22 (2017-10-20)1sec.agd;0;49	7;1	58;19	908668482615;3123;49;0;0;0;7	183333333;	767;679	2;19	21666667;18	061;1957	4;37	87777778;5	028;702	9;34	25;6	367;864	8;25	44583333;11	592;1494	3;32	725;6	6;987	8;25	37916667;11	171;1615	8;30	14583333;15	283;1510	6;42	94583333;3	013;492	2;33	3125;5	683;862	8;31	325;6	692;993	4;16	56666667;18	417;2700	9;33	59583333;7	229;1019	7;34	34166667;7	696;1076	7;27	1125;4	704;902	9;0;0;0;0;0;0;0;0;0;34	98333333;4
Welle 1_B4 (2017-10-20)1sec.agd;0;999;999;999;4313;47;0;0;0;12	4;4	333;1419;29	40416667;6	583;1040	1;44	98333333;3	033;458	2;42	45;4	1;571	9;35	94666667;7	27;952	9;40	41;5	303;747	9;36	05;7	31;1017	4;29	82666667;7	927;1215	3;38	85333333;5	02;714	3;37	64333333;6	233;856	7;35	82;8	31;1096	8;28	52333333;12	077;1595	6;27	23;9	637;1377	3;37	24;6	09;825	7;42	34;4	1;577	4;0;0;0;0;0;0;1	083333333;	817;1979	6;17	96666667;4	825;1241
Welle 1_B6 (2017-10-20)1sec.agd;0;61	4;1	74;20	2800898401374;341;45;0;0;0;18	75416667;1	817;679	7;28	81666667;11	775;1225	2;44	64583333;3	5;478	7;40	7875;3	767;571	9;31	42333333;5	787;872	5;39	19666667;3	947;614	9;34	91666667;7	127;982	8;24	10666667;13	187;1650	1;35	71333333;8	68;1092	1;32	22333333;10	077;1098;41	62333333;3	457;558	3;43	08;3	007;502	3;42	55666667;3	123;500	8;45	08;2	6;421;46	16;1	79;312	5;0;0;0;0;0;0;0;0;0;0;0;0;0;0;0;34	73333333;3	917;723	1;36
Welle 1_B7 (2017-10-20)1sec.agd;0;28	2;1	38;14	8078134845621;331;51;0;0;0;0;0;0;17	8375;6	929;1335	3;32	025;10	071;1114	3;33	77083333;5	871;820	3;29	34;9	62;1265	9;33	64666667;6	64;938	9;34	15666667;7	75;1095	1;26	41333333;11	837;1462	2;35	80666667;6	71;933	6;28	86333333;9	89;1338	4;29	74333333;8	673;1186	1;25	12;12	87;1677	2;23	12666667;12	997;2104	1;31;8	373;1331	5;32	91;5	097;848	6;0;0;0;0;0;0;0;0;0;0;0;0;25	03333333;2	933;699	6;28	41666667;11	533;1519
Welle 1_C10 (2017-10-24).agd;0;999;999;999;2342;47;0;0;0;7	5;	889;720	4;22	88888889;5	278;1059	8;33	5;	333;367	6;33	61111111;2	222;529	2;19	76666667;5	333;1144	5;31	86666667;2	633;657;32	8;2	8;609	4;24	9;6	2;1050	1;29	7;3	833;803	6;23	86666667;5	2;1006	7;25	13333333;2	267;752	6;19	1;9	433;1439	2;26	16666667;6	567;1077	6;21	96666667;4	2;979	1;27	11111111;7	389;1256	5;0;0;0;0;0;0;0;0;0;0;0;0;19	75;1	417;535	9;30	16666667;4	25;808
Welle 1_C11 (2017-10-24).agd;0;999;999;999;251;70;0;0;0;12	33333333;5	417;1562	7;28	66666667;8	667;1177	6;38	55555556;1	333;410	9;32	83333333;3	333;603	7;30	03333333;6	567;1044	9;29	86666667;4	6;827	8;31	63333333;4	333;792	6;26;8	167;1134	1;31	86666667;4	133;783	2;32	23333333;4	067;748	7;34	8;5	4;805	8;28	4;8	933;1431	4;30	83333333;5	067;937	5;37	06666667;4	267;689;27	29166667;2	875;700	7;0;0;0;0;0;0;0;0;0;0;0;0;0;0;0;7	833333333;	5;581	6;21	16666667;3	333;792	6;19
Welle 1_C14 (2017-10-24).agd;0;51;1	53;21	7864923747277;265;53;0;0;0;5	388888889;6	556;2150	2;28	38888889;6	833;965	9;38	22222222;1;392	7;38	77777778;2	833;536	7;29;6	667;1047	7;42	04166667;2	458;484	4;33	76666667;4	167;696	9;27	23333333;5	033;909	9;37	9;3	933;575	2;43	16666667;	767;291	3;28	76666667;3	067;733	9;22	66666667;6	583;1077	8;32	16666667;5	917;856	3;35	45833333;2	083;496	8;31	375;2;536	2;0;0;0;0;0;0;0;0;0;0;0;0;20	83333333;4	333;941	3;35	16666667;	333;369;33
Welle 1_C15 (2017-10-24).agd;0;999;999;999;112;70;0;0;0;27	66666667;2;499	5;28	61111111;11	556;1225	2;50	55555556;1;187	2;41	66666667;1;256	4;36	2;4	133;678	2;40	03333333;2	933;520	5;45	06666667;2	967;411;38	03333333;8	533;893	7;52	76666667;	533;174	9;42	3;3	667;588	2;38	53333333;6	633;768	8;17	8;18;2052	5;18	16666667;17	3;2077	9;38	76666667;6	967;826	3;31	43333333;1	467;374;0;0;0;0;0;0;0;0;0;34	75;5	5;720	1;36	08333333;3	333;663	8;42	33333333;1	833;402	1;33	41666667;5
Welle 1_C16 (2017-10-24).agd;0;999;999;999;251;70;0;0;0;15	91666667;3	667;974	3;22	66666667;8	833;1089;29	66666667;	833;510;35	16666667;2;550	5;23	88888889;9	722;1338	3;35	33333333;1	778;510;34	88888889;1	944;514;15	08333333;12	5;1647	7;39	33333333;4	125;627	1;22	875;12	5;2244	9;31	11111111;5	667;967	4;26	44444444;14	944;3453;37	72222222;3	5;793	2;43	66666667;2	222;431	6;24	375;2	5;586	9;0;0;0;0;0;0;0;0;0;0;0;0;0;0;0;0;0;0;0;0;0;3	333333333;1;1355	2;22	83333333;5;1025	2;42	33333333;4	833;676	1;23	66666667;4	667;1050	8;22
Welle 1_C17 (2017-10-24).agd;0;999;999;999;741;43;0;0;0;18	77777778;1	444;658	2;21	72222222;8	167;1191	1;43	77777778;	667;282	5;40	16666667;1	056;361	7;30	04166667;2	167;644	2;38	7;1	467;382	5;34	3;4	833;702	9;26	06666667;3	4;812	1;37	9;3	267;516	3;42	56666667;2	567;475	2;39	13333333;1	833;465	4;34	23333333;3	633;728	4;37	13333333;3	533;647	8;42	3;2	167;434	1;34	26666667;2	933;581;0;0;0;0;0;0;0;0;0;0;0;0;3	166666667;	667;970;38	83333333;2	583;543	8;43
Welle 1_C18 (2017-10-24).agd;0;999;999;999;214;72;0;0;0;22	5;4	5;956	5;16	83333333;8	667;1253	1;29;1;463	5;28	5;3	389;690	1;16	75;8	792;1316;27	375;3	375;693	1;23	54166667;3	375;797	7;14	875;9	125;1358	5;29	91666667;6	292;852	1;24	33333333;4	875;892	4;24	05555556;7	333;1033	1;20	77777778;6	167;1141	6;32	27777778;4	389;742	1;37	16666667;5	75;746;43	25;1	5;341	2;0;0;0;0;0;0;0;0;0;0;0;0;8	833333333;1	5;943	5;18	58333333;5	583;1197	4;32	66666667;1	75;585
Welle 1_C19 (2017-10-24).agd;0;58	9;1	55;24	5161290322581;134;59;0;0;0;19	5;1	611;735	6;18	22222222;8	833;1296	4;21	16666667;1	542;696	7;28	08333333;2	292;690	7;15;9	5;1496	1;25	9;3	633;811	6;32	33333333;1	967;569	6;24	93333333;6	7;1080;31	4;7	033;973	9;36	16666667;3	767;683	9;24	1;7	4;1197	9;10	43333333;15	4;2134;13	96666667;10	8;1696	4;30	08333333;4	875;959	2;17	04166667;6	125;1233	5;0;0;0;0;0;0;0;0;0;0;0;0;23	91666667;2	083;602	7;36	16666667;3
Welle 1_C2 (2017-10-24).agd;0;48	1;1	6;18	7890625;522;33;0;0;0;25	58333333;1	75;449	6;29	75;6	917;966	1;41	83333333;	333;253	4;43	16666667;	583;266	9;35	11111111;2	056;476	3;28	83333333;	5;406	9;36	16666667;1	625;485	1;24	08333333;11	25;1896	9;31	79166667;6	917;915	5;30	66666667;3	375;688	7;34	83333333;5	083;704	6;27	83333333;6	125;1016	1;22	70833333;9;1776	7;25	875;3	75;841	4;38	83333333;3	667;559	1;0;0;0;0;0;0;0;0;0;52	83333333;0;	7;39
Welle 1_C20 (2017-10-24).agd;0;44	9;1	47;20	7783793789625;226;66;0;0;0;17	41666667;3	333;940	6;20	41666667;6	917;1142	8;35	58333333;2	417;525	9;39	33333333;4	167;642;18	54166667;7	75;1346	1;34	08333333;3;657	7;33	08333333;3	958;739	9;26	625;4	375;921	3;27;3	917;790	2;25	875;8	083;1299	8;33	625;5;885	1;41	54166667;3	333;529	9;45	33333333;2	583;448	3;31	75;5	958;962	6;41	125;1	458;363	9;0;0;0;0;0;0;0;0;0;28	5;	167;50	6;51	33333333;1;223	6;30
Welle 1_C21 (2017-10-24).agd;0;40	2;1	55;16	732570239334;264;65;9	083333333;	333;195	5;25	88888889;7	389;1072	3;26;6	611;1007	3;39	05555556;1	611;385	6;33	83333333;4	389;751	5;25	66666667;6	458;1050	2;34	56666667;2	5;566	9;31	66666667;3	867;779	1;28	1;9;1144	5;36	33333333;4	567;726	4;38	06666667;5	033;711	4;33	76666667;5	767;933	6;35	66666667;5	733;803	1;45	1;2	267;398	8;37	73333333;3	2;619	2;45	06666667;2	667;448	2;0;0;0;0;0;0;0;0;0;0;0;0;0;0;0;
Welle 1_C24 (2017-10-24).agd;0;999;999;999;335;55;1	333333333;	5;1955	7;34	88888889;1	778;479	4;24	27777778;6	222;1203;33	75;2	083;490	1;43;2	208;411	9;35	53333333;3	2;662	3;36	4;2	7;605	3;39	1;2	067;549	8;30	8;6;871	7;37	56666667;3	3;582	9;30	86666667;6	433;965	7;36	83333333;3	567;628	8;28	6;9	6;1254	8;10	93333333;23	933;2945	9;29	9;10	367;1307	4;35	9;	8;257	4;0;0;0;0;0;0;0;0;0;37;	5;189	9;36	83333333;3	167;618
Welle 1_C5 (2017-10-24).agd;0;999;999;999;732;36;23	72222222;	444;153	9;35	94444444;	944;484	2;21	77777778;9	722;1212	1;34	94444444;1	056;445	4;35	66666667;2	889;591	1;33	45833333;3	958;669	7;39	08333333;1	875;405;39	83333333;2	708;532	2;25	75;4	75;872	8;35	54166667;3	542;610	1;29	125;6	583;910	3;26	125;10	25;1191	6;35	83333333;1	917;518	9;47	54166667;1	833;279	5;45	95833333;1	667;334	3;46	45833333;1	292;241;0;0;0;0;0;0;0;0;0;0;0;0;0;0;0;0;0;0;17	83333333;1;546	6;36	16666667;2
Welle 1_C6 (2017-10-24).agd;0;999;999;999;221;89;0;0;0;36	16666667;	167;46;20	58333333;19	333;2273	9;51	66666667;	583;153	9;48	25;	583;214	8;38	88888889;2	611;522	4;48	22222222;1	056;259	5;42	16666667;7	111;790	5;32;13	444;1402	7;37	77777778;2	778;671	1;38	33333333;5	889;1087	7;42	38888889;3	5;555;38	33333333;3	556;613	2;29	38888889;5	167;933;42	77777778;2	778;508	9;28	33333333;4	611;824;0;0;0;0;0;0;0;0;0;0;0;0;0;0;0;13	83333333;1	167;570	3;33	66666667;5	333;935	8;25	5;9;1216	5;40	66666667;3
Welle 1_C7 (2017-10-24).agd;0;999;999;999;411;41;0;0;0;21	83333333;	278;199	3;25	61111111;11	056;1268	3;42	27777778;1;323;33	66666667;4	222;716;30	75;5	375;898	7;38	5;2	583;465	1;33	58333333;5	667;880	9;25	79166667;12	708;2222	9;30	83333333;10	458;1224	4;18	04166667;4	75;1038	7;43	05555556;2	278;494	2;42	38888889;1	722;417	1;30	72222222;9	389;1377	3;43	91666667;2	417;435	6;39;4	167;843	7;0;0;0;0;0;0;0;0;0;0;0;0;5	166666667;3	667;1557	2;35	33333333;2;643	3;35	16666667;4	333;701	8;45
Welle 1_C9 (2017-10-24).agd;0;999;999;999;216;60;0;0;0;11	66666667;1	722;894	7;19	05555556;13	5;1617	8;42;1	222;376	3;33	08333333;3	083;610	4;26	93333333;11	6;1490	9;37	2;3	3;629	7;39	83333333;4	867;666	3;27	53333333;8	633;1127	9;36	43333333;2	733;573;41	46666667;3	033;504	2;39	4;1	933;420	4;37	7;4	133;718	4;34	5;4	933;815	8;41	06666667;3	4;560	5;40	45833333;1	583;325	4;0;0;0;0;0;0;0;0;0;27;1	667;494	8;43	58333333;2	333;493	4;29	25;4
Welle 1_D1 (2017-10-23)1sec.agd;0;39	6;1	48;18	0788897005113;999;999;0;0;0;32	95;3	596;615	5;28	875;10	463;1177	9;46;2	467;372	4;31	14166667;6	229;929	2;29	95833333;10	429;1501	1;33	4625;6	929;968	3;43	34583333;3	075;456	2;24	28333333;9	858;1260	2;35	0125;6	633;842	6;43	87083333;5	379;747	9;38	8125;3	196;530	8;28	94583333;9	979;2429	9;36	0375;3	85;680	7;44	58333333;3	175;472	4;48	15416667;1	608;287	1;0;0;0;0;0;0;0;0;0;0;0;0;7	683333333;4	567;1734
Welle 1_D10 (2017-10-23)1sec.agd;0;999;999;999;2412;66;0;0;0;15	42083333;3	529;1027	9;41	4;7	267;703	9;47	62083333;1	404;264	3;40	73333333;4	758;610;40	4625;7	563;928	6;39	18333333;4	725;657	5;43	32916667;2	879;437	4;35	99166667;7	496;858	9;47	99166667;3	933;440	8;47	18333333;2	808;398	4;43	375;3	275;506	8;27	84583333;7	329;1122	7;24	04166667;11	938;1521	8;36	05;5	575;828	9;32	1625;3	671;691	1;0;0;0;0;0;0;0;0;0;22	18333333;3	5;808	2;27	86666667;3	075;655
Welle 1_D11 (2017-10-23)1sec.agd;0;38	3;1	63;14	4152960216794;233;71;0;0;0;15	26666667;11	104;1781	7;21	76666667;17	175;1922	3;41	59583333;3	929;572;32	27083333;9	004;1115	8;25	64583333;12	942;1784	9;24	76666667;10	279;1390	9;26	79166667;9	55;1284	3;19	77916667;14	296;1781	1;33	175;10	229;1232	2;31	60833333;7	371;1058	6;26	12083333;11	542;1477	9;22	25;14	967;2004	8;30	15833333;7	742;1087	7;23	04583333;7	308;1279	9;25	91666667;5	756;1106	2;0;0;0;0;0;0;0;0;0;0;0;0;0;0;0;12	30833333;1	858;883
Welle 1_D12 (2017-10-23)1sec.agd;0;27	3;1	43;13	3502860775588;214;72;0;0;0;20	33333333;6	625;1197	3;30	59166667;10	963;1204	2;39	85;3	392;519	2;29	74166667;9	354;1203	7;28	52083333;12	317;1707	3;31	44583333;7	913;1076	8;33	8625;6	479;900	3;27	8;14	354;1610	6;32	91666667;9	746;1187	3;36	40416667;6	125;822	2;27	825;11	779;1482	9;27	775;11	513;1488;33	75416667;6	696;908;37	60555556;5	406;772	9;45	41111111;4	422;587	9;0;0;0;0;0;0;0;0;0;0;0;0;0;0;0;27	81666667;7	333;1178	4;28
Welle 1_D13 (2017-10-23)1sec.agd;0;36	2;1	43;17	7025771431366;214;72;0;0;0;20	7125;5	088;1152	3;26	85833333;13	975;1411	5;39	52083333;3	663;564	5;30	4375;8	163;1086	4;31	6;10	746;1432	8;31	9;8	396;1108	9;35	1625;5	146;755	9;24	45833333;14	817;1560	2;32	58333333;7	838;972	1;32	50416667;6	6;935	4;32	10833333;8	867;1377	3;27	32916667;11	138;1547	4;30	975;6	567;960;23	9875;4	996;1176;16	74166667;4	625;1207	3;0;0;0;0;0;0;0;0;0;0;0;0;29	51666667;2	083;578;35	21666667;7
Welle 1_D14 (2017-10-23)1sec.agd;0;999;999;999;214;72;13	38333333;1	778;796	2;38	12777778;5	789;787	9;29;13	756;1498;44	01666667;2	894;437	2;29	55;9	356;1187	4;30	24166667;11	275;1573	1;38	02916667;6	171;808;47	52916667;2	121;339;37	25416667;7	546;867	9;45	6;3	396;445	4;50	27083333;2	192;316	3;42	77083333;5	238;714	1;41	73333333;3	992;589	3;38	34583333;5	121;738	1;42	78888889;3	1;489	7;16	84444444;3	4;940;34	51666667;6	767;946	3;25	8;2	258;568	7;46
Welle 1_D15 (2017-10-23)1sec.agd;0;999;999;999;3431;50;22	38333333;	283;119	8;39	29166667;	433;79	2;26	54166667;2	888;656	9;56	97777778;	611;86	3;47	31666667;3	006;416	9;34	6125;4	529;873	4;45	65833333;5	65;759	9;48	97916667;3	504;448	5;50	57083333;2	354;317	1;33	46666667;6	3;844	6;35	77222222;1	689;379	4;34	90833333;7	6;896	5;31	02777778;1	828;434	2;27	58333333;7	529;1111	2;27	8125;7	788;1392	3;45	67777778;3	639;510	2;0;0;0;0;0;0;4	95;0;2
Welle 1_D17 (2017-10-23)1sec.agd;0;37	5;1	54;15	8121099679541;134;59;0;0;0;21	95;8	367;1310	2;36	3125;12	021;1168	2;46	975;1	7;298;37	29166667;7	571;1012	9;37	7125;8	158;1127	7;38	31666667;6	079;859;38	20833333;4	679;738	4;31	05833333;11	729;1304	2;30	875;11	242;1345	4;31	175;9	533;1273	9;37	95833333;6	946;862	5;32	72083333;11	55;1360	9;29	96666667;6	4;1025	5;44	53888889;3	533;524	9;41	1;4	306;634	6;0;0;0;0;0;0;0;0;0;0;0;0;0;0;0;0;0;0;0;0;0;19	78333333;2	533;817	2;34
Welle 1_D18 (2017-10-23)1sec.agd;0;999;999;999;411;41;4	483333333;0;1;37	8;5	854;786	8;30	3;13	371;1347;44	55416667;2	008;352	6;33	3625;7	629;966	8;35	71666667;9	458;1332	7;35	47916667;6	633;940	5;40	47083333;3	733;549;25	39583333;14	542;1508	1;38	74166667;5	521;699	2;41	12916667;4	525;649	2;29	46666667;9	783;1410	4;31	75416667;8	021;1207	3;40	50833333;4	767;691;47	175;3	642;503	8;21	64583333;1	692;570	7;0;0;0;0;0;0;0;0;0;0;0;0;8	283333333;1	167;1010	6;39	16666667;4	683;749	1;15
Welle 1_D2 (2017-10-23)1sec.agd;0;999;999;999;523;31;0;0;0;25	21666667;4	8;885	1;34	01666667;12	9;1160;45	9;2	342;364	7;36	99166667;7	525;942	2;29	875;16	892;2305	3;44	75;6	083;743	3;45	775;3	25;435	2;26	96111111;4	433;773;46	43333333;7	461;700	6;53	36111111;1	228;207	5;45	45;5	022;609	2;27	12777778;14	544;1653	8;37	09444444;8	306;992	8;49	70555556;2	35;323	8;45	36666667;3	972;555	1;0;0;0;0;0;0;0;0;0;0;0;0;41	75;1	25;247	1;39	95;8	333;987;24	08333333;15
Welle 1_D21 (2017-10-23)1sec.agd;0;65	6;1	53;28	0234097996497;214;72;0;0;0;15	65833333;3	958;1070	8;33	8125;7	708;910	3;43	675;3	721;521	1;30	24166667;8	967;1140	6;33	81666667;9	396;1246	5;37	16666667;6	975;915	2;38	825;5	242;723	6;32	69166667;7	863;977	9;35	3125;7	175;891	7;37	55833333;5	454;764	1;40	72083333;5	363;737	6;31	5625;6	988;1005;39	28333333;5	588;741;38	67083333;4	583;697	6;42	42777778;1	739;306	5;0;0;0;0;0;0;2;0;1;59	61666667;	283;50	6;9
Welle 1_D22 (2017-10-23)1sec.agd;0;43	7;1	51;19	1658260602605;412;42;0;0;0;21	3625;2	871;737	7;43	1625;6	175;677	3;48	71666667;1	858;288	6;37	45416667;8	504;1042	5;40	3125;8	313;1185	5;42	92916667;5	888;765	7;43	85;4	246;627	5;39	1375;8	917;1068	7;44	0375;6	621;785	7;47	04583333;3	692;512;37	90416667;7	183;1009	7;34	35833333;9	583;1309	3;46	90416667;5	667;720	2;36	22083333;5	879;996	3;32	82777778;1	517;339	4;0;0;0;0;0;0;0;0;0;0;0;0;0;0;0;0;0;0;28	16666667;13	85;2025
Welle 1_D23 (2017-10-23)1sec.agd;0;62	3;1	58;24	95593654863;711;34;0;0;0;21	34166667;2	983;788	7;40	2125;9	458;924	4;50	52083333;1	725;265;40	22083333;5	575;707	2;39	61666667;6	658;966	3;44	52916667;3	488;490	5;44	3875;3	558;481	3;37	94583333;8	746;884	8;43	5;4	517;563	2;36	43333333;6	908;882	6;43	64166667;4	25;625	4;28	09166667;13	9;1484;43	08333333;5	833;752	3;49	25;3	925;552	3;26	60555556;1	383;382	7;0;0;0;0;0;0;1	983333333;0;2	5;54	7;2;324
Welle 1_D24 (2017-10-23)1sec.agd;0;35	8;1	5;15	9111111111111;241;66;0;0;0;31	7125;6	975;1038	9;30	475;12	475;1256;45	00833333;2	129;363	4;33	86666667;7	363;957	1;33	57916667;10	7;1473	9;38	33333333;6	571;878	9;40	89583333;3	679;528;24	92916667;14	467;1556	2;37	09583333;6	05;766	1;38	24583333;4	833;698	4;29	24166667;9	883;1655	1;32	175;11	688;1574	5;35	43333333;7	388;1121;43	25416667;3	179;488;24	6375;2	858;682	9;0;0;0;0;0;0;0;0;0;	366666667;	35;2613	9;34	1;6	7;960
Welle 1_D25 (2017-10-23)1sec.agd;0;999;999;999;142;56;0;0;0;7	1125;3	946;1688;31	0875;12	675;1284	6;43	575;3	758;532	1;31	31666667;9	579;1168	2;35	00833333;9	75;1345	2;38	89166667;6	946;888	5;41	32916667;5	283;698	1;29	16666667;12	342;1356;29	9375;10	692;1284	7;36	85833333;8	388;887	5;38	31666667;9	4;956	4;24	62083333;14	717;1807	8;19	38333333;20	271;2478;31	50416667;9	858;1287	6;40	3375;4	475;665	3;0;0;0;0;0;0;0;0;0;0;0;0;0;0;0;9	666666667;3	917;1479	4;31	45;6	683;991	5;15	91666667;19
Welle 1_D26 (2017-10-23)1sec.agd;0;999;999;999;522;33;0;0;0;2	758333333;1	088;1795	9;26	79583333;17	688;1878	4;45	48333333;2	733;381	9;36	6625;5	533;765	5;36	49166667;8	717;1267	1;41	95416667;4	433;624	4;45	75416667;3	45;467;32	1875;13	704;1504	5;44	64583333;6	567;760	2;41	60416667;7	483;882	4;30	30833333;9	579;1228	5;37	55;7	246;990	3;34	6625;9	583;1237	1;36	8375;7	629;911	9;48	45833333;4	208;489	6;0;0;0;0;0;0;0;0;0;0;0;0;	2;2	167;3278	6;31	2;7	067;986;22
Welle 1_D3 (2017-10-23)1sec.agd;0;999;999;999;214;72;0;0;0;24	3625;3	071;642	8;35	8875;8	775;912	8;53	79583333;1	254;178	1;44	2625;4	525;563	9;44	10416667;4	492;635	9;43	44166667;4	267;598	8;49	16666667;2	479;357	8;36	14166667;8	475;988	6;32	95416667;8	842;1089	5;50	54166667;1	758;285	3;34	37083333;8	35;921	2;49	35555556;2	2;315	6;46	63333333;3	317;473	5;37	59444444;	7;164	3;39	725;1	454;268	9;0;0;0;0;0;0;31	58333333;2	95;653	1;39	73333333;3
Welle 1_D4 (2017-10-23)1sec.agd;0;52	1;1	6;20	3515625;234;57;22	33333333;	317;128	9;31	51666667;3	05;539	5;33	3;4	617;673	9;51	65;1	583;225;40	01666667;4	779;671	3;40	475;8	229;1243	8;44	2375;4	529;610	4;45	61666667;2	938;437	3;43	225;5	417;637;29	29166667;7	683;1016	1;41	7;2	267;408	3;29	725;9	575;1342	7;31	51666667;6	833;1341	7;32	27083333;7	538;1340	8;38	04583333;2	133;403	3;53	3;	594;96	3;0;0;0;0;0;0;11
Welle 1_D5 (2017-10-23)1sec.agd;0;48	3;1	62;18	4042066758116;143;59;0;0;0;25	15;6	446;1057	8;35	9;11	754;1152	8;50	75833333;1	746;261	8;41	3875;5	063;685	3;42	625;8	025;1091	5;39	9875;5	483;707	6;46	79166667;3	075;415	4;34	82916667;11	058;1099	9;38	12083333;7	458;879	7;51	74166667;2	088;293	3;48	07083333;2	621;377	6;37	73333333;9	729;1297	6;37	85833333;6	396;879	8;46	75833333;3	313;457	2;41	6875;6	4;867	4;2	933333333;0;15
Welle 1_D6 (2017-10-23)1sec.agd;0;999;999;999;412;42;0;0;0;25	55;3	704;810	5;39	68333333;8	7;801	7;52	2625;	875;167	5;41	90416667;5	358;660	3;40	47083333;7	592;875	9;45	41666667;3	717;478	9;52	68333333;1	333;194;35	2125;11	467;1073	3;41	7;8	821;854	8;48	3125;3	388;398	5;49	22083333;2	871;414	4;46	875;3	167;476	5;45	47083333;4	554;622	5;48	54583333;2	104;326	9;37	10555556;1	872;367	6;0;0;0;0;0;0;0;0;0;0;0;0;0;0;0;0;0;0;0;0;0;36	2;1	1;265	8;32	825;5;883	5;42
Welle 1_D7 (2017-10-23)1sec.agd;0;36	6;1	52;15	8414127423823;214;72;0;0;0;21	04583333;4	25;926	5;25	95416667;8	067;1044;36	4125;2	804;519	8;28	85416667;5	825;869	4;28	87083333;8	45;1267	4;31	29583333;5	4;818	4;33	4;4	892;774	7;24	52916667;7	863;1061	2;28	125;5	646;851	2;31	64166667;5	458;814	9;32	97916667;4	608;767	5;30	9875;6	013;924	9;35	725;4	529;702	9;38	625;2	958;511	8;36	6125;2	8;520	8;0;0;0;0;0;0;21	98333333;1	958;622
Welle 1_D8 (2017-10-23)1sec.agd;0;67	9;1	53;29	0059378871374;300;51;0;0;0;2	066666667;	483;1115	8;35	71111111;11	833;1077	5;51	01666667;1	428;225	7;42	7;5	15;654	4;39	96666667;9	356;1182	9;45	63888889;5	05;607	2;52	13888889;2	006;260	6;44	85;5	594;602	3;41	51666667;6	967;735	9;49	66111111;2	128;312	9;52	6;1	139;183	6;50	52777778;1	833;267	8;49	5;2	228;329	5;29	46666667;3	633;714	5;29	51666667;	95;219	1;0;0;0;0;0;0;0;0;0;0;0;0;0;0;0;29	45;1
Welle 1_E1 (2017-11-06)1sec.agd;0;45	2;1	5;20	0888888888889;532;27;0;0;0;18	125;3	142;961	2;30	69583333;9	9;1139	4;43	775;2	708;452	1;30	175;10	3;1307	7;34	9625;8	613;1150	4;31	7125;11	567;1407	2;33	64166667;11	017;1317	4;30	91666667;11	313;1311;31	13333333;10	808;1312	7;39	50833333;4	938;665	2;32	47083333;10	333;1167	6;39	01666667;6	058;784	3;35	8625;7	733;1023	3;30	875;9	358;1220	8;44	44583333;3	588;531	3;0;0;0;0;0;0;0;0;0;0;0;0;0;0;0;0;0;0;26	225;3	442;842
Welle 1_E10 (2017-11-06)1sec.agd;0;46	4;1	52;20	0831024930748;2342;47;0;0;0;12	51666667;1	725;846	6;28	17083333;8	379;1076	7;36	91666667;1	296;276	9;33	26111111;4	233;692	9;43	85;1	844;346;29	36666667;2	958;633;36	18888889;4	172;637	8;26	31111111;10	294;1247	6;40	02916667;3	167;494	9;45	125;2	858;422	5;39	6375;6	3;739	7;42	975;3	917;561	6;41	375;4	733;626	2;43	79583333;3	425;530	3;38	46666667;2	671;508	2;0;0;0;0;0;0;0;0;0;19	91666667;1	783;842	8;49
Welle 1_E11 (2017-11-06)1sec.agd;0;999;999;999;2342;47;0;0;0;14	71666667;	358;238	5;22	59583333;17	988;1782	6;47	26666667;1	367;256	5;29	15833333;9	692;1208	5;35	17083333;7	967;1054	2;27	65416667;12	567;1544	2;28	57083333;11	954;1460	7;31	16666667;8	529;1018	7;33	82083333;7	938;997	6;41	57916667;4	358;603	6;23	10833333;17	433;1744	8;42	65416667;4	333;608	2;43	05;5	45;698	3;42	90833333;4	375;663	3;43	925;3	183;479	3;0;0;0;0;0;0;0;0;0;0;0;0;0;0;0;22	38333333;5	467;1011	3;36	93333333;15
Welle 1_E12 (2017-11-06)1sec.agd;0;44	5;1	59;17	602151813615;334;49;0;0;0;0;0;0;23	16666667;7	967;1209	2;49	03888889;1	206;223;35	41666667;5	878;819;35	85;9	117;1223;27	51111111;9	1;1160	8;34	62777778;6	128;783	2;23	67222222;15	672;1835	5;34	74444444;7	1;906	6;35	32222222;3	389;584	1;22	07222222;6	478;1055	5;40	06666667;5	567;710	5;25	73888889;3	933;947	4;32	43333333;4	667;817	3;0;0;0;0;0;0;0;0;0;0;0;0;0;0;0;37	39166667;3	067;548	1;23	325;8	642;1131	3;27	21666667;7	567;1046;33	125;5	517;839;24
Welle 1_E15 (2017-11-06)1sec.agd;0;36	1;1	38;18	9561016593153;5246;25;0;0;0;4	558333333;1	45;1302	3;23	79166667;7	846;1243	5;45;1	979;358	7;36	15416667;5	321;805	1;38	60833333;7	083;1014	4;34	5875;5	342;829	5;36	7125;5	471;799	7;30	77083333;10	883;2457	6;32	5;6	729;977	5;37	82916667;4	138;658;29	74166667;8	6;1280	9;28	27916667;6	346;1085	9;33	60833333;5	35;939	2;36	45;5	022;803	5;17	5;13	817;2807	1;0;0;0;0;0;0;0;0;0;38	06666667;1	917;407	8;35
Welle 1_E16 (2017-11-06)1sec.agd;0;999;999;999;9334;20;0;0;0;30	84583333;1	533;393	4;27	14583333;15	3;1526	8;40	99583333;4	196;605	6;26	69166667;12	396;1476	3;34	24166667;7	979;1080	2;27	85;13	138;1529	8;25	425;14	508;1673	4;31	1875;10	008;1138	6;29	75833333;10	108;1226	7;35	1875;5	975;847	1;25	04166667;8	696;1173;36	87777778;6	217;856	8;42	96666667;4	839;585	5;35	01111111;6	283;894	4;45	72222222;3	417;522	5;0;0;0;0;0;0;0;0;0;0;0;0;0;0;0;29	1;1	133;381;0;0;0;0;0;0;30	3;1	5;429	3;49
Welle 1_E17 (2017-11-06)1sec.agd;0;54	5;1	51;23	9024604184027;411;41;0;0;0;2	2;	967;1571	2;20	70555556;12	889;1493	1;43	71111111;1	644;336	6;22	6875;5	771;999	7;33	42083333;8	908;1176	5;26	98333333;11	729;1430	1;29	975;9	521;1128	8;36	175;6	304;808	4;36	47916667;6	454;850	1;41	775;4	192;659	2;29	96666667;10	492;1190	2;46	225;3	996;540	3;44	55833333;3	542;534	8;39	95;4	3;630	2;39	99166667;5	233;809	1;0;0;0;0;0;0;0;0;0;0;0;0;16	61666667;4
Welle 1_E2 (2017-11-06)1sec.agd;0;999;999;999;3434;47;0;0;0;1	616666667;	167;989	2;27	73333333;10	092;1394	2;54	1125;1	633;199	2;43	30416667;6	6;696	4;45	98333333;5	9;745	1;38	6625;7	7;864;45	48333333;4	35;517	1;36	42083333;10	188;1178	9;46	14583333;3	088;449	1;44	73333333;4	229;561;38	88333333;6	663;819	9;44	03333333;5	533;616	7;48	24166667;3	813;471	3;51	75833333;2	613;319	5;51	2875;1	804;258	5;0;0;0;0;0;0;0;0;0;26	81666667;	717;164	4;50	9;2	617;336	4;53
Welle 1_E4 (2017-11-06)1sec.agd;0;47	9;1	47;22	1666898051738;321;45;0;0;0;8	172222222;1	772;1229	1;27	7375;11	467;1364	3;46	43333333;2	408;372	8;35	74166667;7	054;903	9;37	11666667;7	642;1056	6;33	6625;7	692;1055	6;29	66666667;10	313;1312;35	87916667;7	063;904	3;37	1375;6	967;915	2;41	14583333;5	771;759	7;28	0875;9	288;1220	8;35	325;6	696;959	2;38	94166667;6	425;928;35	56666667;5	471;847	7;12	06666667;2	75;1401	5;0;0;0;0;0;0;5	85;1	583;1799	1;37
Welle 1_E5 (2017-11-06)1sec.agd;0;999;999;999;334;49;0;0;0;8	7;2	658;1218	8;20	5125;14	425;1782	1;36	2875;4	037;608	4;26	57083333;8	675;1196	6;31	17916667;8	992;1338	1;23	63333333;9	292;1310	3;26	75;6	846;1006	5;17	4;19	067;3607	5;24	53333333;10	85;1338	3;27	97916667;6	329;955	8;33	65833333;9	292;1189;27	21666667;12	325;1723;33	99583333;8	25;1213	1;41	6375;4	625;703	3;30	57916667;2	025;470	7;0;0;0;0;0;0;3;1	083;1563	2;16	75833333;7	525;1554;35	38333333;7	175;987
Welle 1_E8 (2017-11-06)1sec.agd;0;34	9;1	45;16	5992865636147;512;27;0;0;0;5	261111111;	717;925	8;21	95833333;16	996;2031	2;41	8875;3	171;506	5;26	80833333;11	917;1516	7;28	89166667;15	7;2036	7;25	34166667;13	788;1758	2;27	02916667;14	946;1859	9;33	4625;9	617;1181	9;38	45416667;8	113;1043	1;40	35;4	521;629	3;27	20416667;14	388;1592	3;26	39166667;14	279;1942	8;25	34166667;12	308;1541;35	0875;8	375;1096	4;20	825;8	613;1591	7;0;0;0;0;0;0;0;0;0;0;0;0;38	65;2	683;500;22
Welle 1_E9 (2017-11-06)1sec.agd;0;44	6;1	58;17	8657266463708;520;33;0;0;0;0;0;0;13	09444444;9	939;1697	7;38	70555556;1	739;392	9;23	14444444;9	917;1473	3;16	97777778;18	522;2620	7;17;13	889;1855	5;19	25;11	272;1529	7;29	18333333;7	606;1027	5;34	94444444;7	311;961	1;39	43333333;3	361;569	1;36	3;6	156;810	1;31	96666667;10	75;1843	2;19	93888889;14	311;2001	5;30	66666667;6	556;998	6;22	89444444;11	144;1502	4;0;0;0;0;0;0;0;0;0;0;0;0;13	45;	433;368;28	75;3	267;702	4;42
Welle 1_F10 (2017-11-08)1sec.agd;0;50	2;1	61;19	3665367848463;520;33;0;0;0;22	4;2	433;678	1;21	3125;9	367;1302;33	8375;10	288;1212	5;34	76666667;7	1;901	4;40	87083333;4	35;577	6;36	72916667;6	608;801;39	9875;5	433;710	5;33	63;10	53;1113	8;40	52;5	347;704	9;37	16;7	257;870	3;40	48666667;5	017;678	9;32	54;8	02;954	1;25	4;15	963;2073	6;32	05333333;11	8;1515	3;33	45333333;6	127;928	4;0;0;0;0;0;0;22	6;10	483;1367	8;23
Welle 1_F12 (2017-11-08)1sec.agd;0;59	4;1	61;22	9157825701169;751;29;58	86666667;	5;62	5;20	22777778;	944;363	1;28	10416667;8	667;1211	4;38	37083333;3	908;561	2;32	04166667;6	725;967	4;29	09583333;5	821;881	8;27	31111111;7	422;1065	3;34	11666667;4	978;782	7;23	78333333;11	878;1483	7;25	18888889;13	211;1785	5;33	16666667;7	994;1083	6;32	72222222;5	839;880	3;31	13888889;3	856;718	1;27	775;10	375;1425	8;24	65833333;10	683;1489	7;32	91666667;7
Welle 1_F4 (2017-11-08)1sec.agd;0;999;999;999;512;27;0;0;0;9	925;2	092;1258;24	14166667;7	154;1164;30	04583333;7	875;1267	8;27	2125;7	996;1129	2;35	48333333;4	754;708	6;30	92916667;5	713;898	8;29	6625;5	771;927	5;33	23333333;5	897;858	5;40	12333333;3	987;598	8;28	98666667;11	33;1342	6;41	22333333;4	013;589;40	09;3	883;609	7;41	8;4	33;641	1;38	22;5	153;780	7;42	71333333;3	467;568	4;0;0;0;0;0;0;0;0;0;31	18333333;2	1;638	4;33	05;3	567;695	9;47	19166667;2
Welle 1_G14 (2017-11-13)1sec.agd;0;51;1	54;21	5044695564176;320;46;0;0;0;19	98333333;	167;74	1;34	95416667;9	05;1069	2;49	15416667;3	558;401;43	1;5	663;713	6;46	52916667;3	263;458	7;38	35833333;9	008;1141	1;43	52083333;5	917;725	2;23	59166667;17	421;1966	3;29	575;10	413;1256	1;31	19583333;11	596;1305	6;26	82916667;14	863;1564	4;39	48333333;4	542;698	9;40	425;5	042;694	1;49	325;3	15;443	7;41	58333333;3	056;503	8;0;0;0;0;0;0;0;0;0;0;0;0;0;0;0;17	43333333;10	05;1845;43	1;3
Welle 1_G4 (2017-11-13)1sec.agd;0;52	8;1	5;23	4666666666667;411;41;0;0;0;27	27777778;7	561;1199	4;26	74583333;10	242;1366	7;43	8625;3	438;511	1;41	52083333;5	6;754	4;43	2375;4	037;553	6;35	12083333;9	896;1311	2;41	975;6	192;802	1;27	55;15	125;1771	5;35	35;8	192;956	2;30	8625;11	246;1261	5;31	78333333;10	413;1330	6;32	0125;11	35;1573	9;36	57083333;8	988;1232	7;47	4875;3	946;548	8;23	05416667;4	533;1000;0;0;0;0;0;0;7	466666667;2	217;1266
Welle 1_G8 (2017-11-13)1sec.agd;0;37	8;1	46;17	7331581910302;132;60;0;0;0;24	075;1	808;517	7;23	8;7	789;1124	7;44	09444444;2	483;392	6;40	22777778;4	483;626	4;39	78888889;3	511;535	1;28	75555556;11	539;1414;39	66666667;5	128;689	9;23	93888889;12	956;1536	5;29	55;9	144;1159	7;27	26111111;11	333;1325	7;30	44444444;8	372;1128	9;33	94444444;8	133;1249	1;32	07222222;8	5;1219	4;34	09444444;7	317;1033	5;20	12777778;2	789;834	7;0;0;0;0;0;0;0;0;0;0;0;0;21;6	217;1312	9;29
Welle 1_H1 (2017-11-14)1sec.agd;0;999;999;999;320;46;0;0;0;19	92083333;3	725;988	5;22	29166667;18	288;1800	6;43	84583333;4	8;587	3;30	24583333;10	367;1234	3;39	75833333;4	904;690	7;31	02916667;13	063;1444	7;40	65666667;5	89;726	6;25	47;17	32;1820	6;31	56666667;14	62;1714	8;38	74;11	08;1117	9;42	41666667;7	86;907;47	1;4	053;548	7;37	44333333;9	977;1159	5;43	64;5	07;677	5;40	90666667;4	933;722	7;0;0;0;0;0;0;0;0;0;9	85;2	483;1090	7;26;17	3;1705	4;31
Welle 1_H10 (2017-11-14)1sec.agd;0;999;999;999;5153;26;0;0;0;2	677777778;	656;1226	5;23	92777778;14	839;1468	4;45	98888889;1	539;312	7;35	39444444;6	756;805	5;45	26111111;1	956;342	8;32	28888889;9	622;1029	1;38	9875;4	096;548	5;27	75833333;11;1201	5;47	63333333;3	421;416	5;39	90833333;7	225;817	3;26	80833333;12	258;1296	6;41	47083333;5	588;623	4;49	775;2	321;330	3;55	40416667;1	083;157;54	46666667;1	479;206	9;0;0;0;0;0;0;0;0;0;0;0;0;0;0;0;0;0;0;0;0;0;0;0;0;26	31666667;11	933;1430	1;20	4;9	517;1429	3;17
Welle 1_H11 (2017-11-14)1sec.agd;0;999;999;999;999;999;0;0;0;0;0;0;12	10416667;16	721;2282;44	76666667;2	146;363	9;33	52083333;4	804;763	7;42	25;2	458;429	8;27	22083333;7	817;1065	5;35	19333333;4	727;684	6;22	18666667;10	047;1445	6;31	88;9	003;1321;24	13333333;11	67;1475;30	47333333;7	747;1125;27	63666667;9	047;1295	8;29	21666667;5	877;995;29	925;8	267;1190	2;32	4;3	883;715	4;0;0;0;0;0;0;0;0;0;13	5;8	867;1769	1;15	11666667;7	467;1605	8;42	24166667;2	967;468;26	60833333;9	358;1309;39	73333333;4	742;658
Welle 1_H12 (2017-11-14)1sec.agd;0;999;999;999;911;17;0;0;0;36	83333333;4	158;692	9;28	97083333;7	621;1074	1;47	12916667;1	917;307;33	89166667;5	113;826	3;45	73333333;2	125;330	6;34	30416667;5	771;817	8;41	07333333;3;497	3;31	05;7	423;1036	9;39	15333333;7	077;993	2;32	13333333;6	803;1018	2;27	79333333;9	993;1409	4;28	27;7	7;1192	1;43	36;4	717;664	3;46	61666667;3	413;489	9;18	01666667;1	383;554	6;0;0;0;0;0;0;15	74166667;2	617;986	8;39	94166667;4	875;722	7;43
Welle 1_H13 (2017-11-14)1sec.agd;0;999;999;999;4211;44;0;0;0;26	26666667;2	942;705	8;21	9;14	483;1596	7;33	2;5	263;783	7;23	65416667;9	367;1226	3;33	85833333;4	979;764	9;25	17916667;11	196;1346	1;27	10333333;7	773;1049	1;24	46666667;11	67;1402	2;34	49666667;6	94;942	5;32	38333333;6	673;947	1;34	66666667;7	263;970	2;35	01;6	357;877	7;38	52;4	743;686	3;39	23666667;4	853;701	7;29	47666667;6	007;957	1;0;0;0;0;0;0;0;0;0;0;0;0;7	1;1	933;1166	9;29	78333333;9
Welle 1_H14 (2017-11-14)1sec.agd;0;999;999;999;999;999;0;0;0;14;5	108;1438	7;25	4;10	772;1319	4;38	28333333;3	383;538	8;24	69444444;11	783;1545;35	75555556;3	356;566	9;22	59444444;11	606;1584	5;27	27222222;8	539;1141	4;23	37222222;13	856;1641	1;19	73333333;15	911;2171;12	97777778;18	833;2220	8;10	4;21	411;2604	7;35	26111111;4	878;704	8;35	27777778;4	283;699	6;35	97222222;5	5;828	5;4	516666667;1	1;1322	2;0;0;0;0;0;0;0;0;0;0;0;0;7	5;11	25;2285	5;34	63333333;6	667;794	7;18	4;16
Welle 1_H15 (2017-11-14)1sec.agd;0;999;999;999;5153;26;0;0;0;4	538888889;1	467;1478	5;20;8	488;1339	6;38	25;3	383;553;27;6	179;973	1;37	63333333;3	263;558	3;29	1125;8	167;1071	4;35	09;4	82;722	1;28	30333333;9	373;1205	1;41	45666667;5	08;725	4;45	58;2	78;442	6;40	07;4	937;723	3;41	28333333;4	36;638;39	28;5	15;738	9;43	11666667;3	733;575	7;47	11333333;2	64;415	7;0;0;0;0;0;0;0;0;0;0;0;0;0;0;0;0;0;0;35	96666667;3	417;679	2;43	08333333;6	15;869	9;27	35833333;7	05;1082
Welle 1_H16 (2017-11-14)1sec.agd;0;999;999;999;250;69;0;0;0;18	26666667;5	138;1132	9;25	05833333;17	621;1864	9;49	90833333;2	083;315	3;36	69166667;6	742;814	1;44	35833333;2	758;413	1;30	55;10	021;1229	2;40	70666667;4	78;627	7;30	32;13	107;1515	8;34	01;12	517;1564	9;38	75333333;7	473;901	2;38	93333333;7	64;1052	9;38	25;5	977;721	6;42	05666667;4	053;631	9;43	31;4	14;602	4;29	13;2	433;599	8;0;0;0;0;0;0;0;0;0;0;0;0;28	5;	217;157	1;27	26666667;8
Welle 1_H17 (2017-11-14)1sec.agd;0;999;999;999;141;43;19	71666667;	017;15	2;24	30416667;3	913;856	8;20	9875;15	817;1652	8;30	42916667;5	679;838	9;25	025;9	708;1269	6;30	52916667;5	571;839;26	5625;11	638;1373	6;31	83666667;6	01;854	6;24	37;14	587;1610	3;36	94;7	553;994	9;41	26;5	027;711	3;43	66666667;4	783;611	1;38	85833333;3	454;626	4;25	6875;2	779;672;20	89583333;4	154;1038;35	58888889;4	628;883	7;0;0;0;0;0;0;0;0;0;0;0;0;0;0;0;28	03333333;6	717;1174	7;25	11666667;12
Welle 1_H18 (2017-11-14)1sec.agd;0;999;999;999;911;17;0;0;0;34	2875;4	308;729	6;32	85;11	154;1237	4;52	65833333;1	104;174	6;39	8125;6	804;749;48	35;2	033;289	8;39	19583333;5	367;671	8;43	47;3	703;476	7;34	01333333;7	827;945	6;39	52666667;6	73;902	1;41	38;4	423;579	9;32	59333333;9	477;1099;32	19666667;8	447;1048	1;45	11333333;3	023;450	3;44	89;3	497;506	5;14	35333333;1	2;661	6;0;0;0;0;0;0;16	8;	1;65	6;25	74166667;2	483;629;41	225;4
Welle 1_H2 (2017-11-14)1sec.agd;0;999;999;999;2342;47;0;0;0;16	91666667;3	888;995;35	42083333;12	025;1164	2;52	23333333;1	825;229	2;40	9375;6	554;732	8;49	05833333;2	492;326	6;33	5375;11	317;1222	8;46	38333333;4	03;464	4;32	51333333;13	17;1397	6;39	98333333;8	81;1086;47;4	55;519	2;53	62666667;2	093;271	7;49	27333333;3	377;435	4;40	52666667;9	147;971	5;42	7125;8	217;834;24	92222222;2	928;828	3;0;0;0;0;0;0;0;0;0;5	15;2	65;1652	7;16	88333333;9	183;1533	5;39	04166667;7	833;857
Welle 1_H3 (2017-11-14)1sec.agd;0;999;999;999;532;27;0;0;0;8	675;	517;449	1;26	925;15	388;1615	9;53	6625;	65;136	3;44	875;4	15;501;50	49166667;1	3;206	1;39	5875;4	675;628	3;45	15666667;4	997;535;37	40333333;8	853;938	6;41	12666667;8	91;1111	3;33	21666667;11	55;1250	5;42	15666667;4	147;600	5;40	53333333;4	637;669	5;39	55666667;4	28;690;33	71;5	763;895	7;44	0625;5	454;765	3;0;0;0;0;0;0;0;0;0;0;0;0;0;0;0;18	61666667;2	3;819	6;28	24166667;5	733;852	4;36	325;6
Welle 1_H4 (2017-11-14)1sec.agd;0;999;999;999;520;33;0;0;0;6	466666667;1	104;1002	8;27	87916667;15	229;1615	2;46	5;2	4;355	7;32	7625;7	825;953	1;38	95833333;4	433;612	9;28	65416667;8	392;1088	9;39	29583333;6	054;715	5;28	55;11	771;1343	9;31	2375;9	038;1249	3;30	75833333;7	046;970	5;34	3125;6	813;948	9;34	22916667;8	008;1062	4;37	95833333;7	029;912	8;35	52916667;4	525;722	7;27	19444444;1	956;580	8;0;0;0;0;0;0;0;0;0;0;0;0;0;0;0;0;0;0;27	66666667;7	733;1161	9;34	65;8
Welle 1_H5 (2017-11-14)1sec.agd;0;999;999;999;833;36;0;0;0;14	17916667;1	296;743	9;25	44166667;16	704;1611	4;43	27083333;4	075;523	4;32	53333333;7	683;961	7;39	84583333;3	533;569	1;33	32083333;10	958;1239	4;41	66333333;4	047;566	6;29	53333333;12	59;1416	4;31	55666667;10	407;1452	8;36	44666667;7	34;888	2;46	74333333;2	547;408	3;41	24;4	82;645;37	27333333;4	2;683	5;43	79333333;2	977;486	5;45	56333333;2	237;395	1;0;0;0;0;0;0;0;0;0;0;0;0;0;0;0;26	9;1	717;538	4;23	275;7	342;1211
Welle 1_H6 (2017-11-14)1sec.agd;0;999;999;999;411;41;0;0;0;6	920833333;2	804;1385	3;25	80833333;13	188;1400	9;42	18333333;2	421;414	9;30	78333333;10	163;1336	7;37	45416667;4	342;653	4;24	75416667;13	329;1757;31	88;6	977;954;24	74666667;14	643;1727	7;27	81;12	53;1811	3;30	84583333;9	329;1196	5;26	95666667;12	283;1719	3;25	75;10	467;1484	2;32	21333333;8	39;1156	8;43	73;4	757;698;27	89;4	023;832	6;0;0;0;0;0;0;0;0;0;29	98333333;0;1	2;42	06666667;4	05;629	4;32	26666667;6	4;1038
Welle 1_H7 (2017-11-14)1sec.agd;0;999;999;999;5153;26;0;0;0;5	433333333;	911;997	7;21	9125;12	779;1489	5;42	41666667;2	75;454	2;29	7;8	3;1028	9;34	83333333;4	779;698	5;26	92916667;11	388;1335	5;38	05333333;4	57;671	5;28	84;10	93;1236	8;42	60666667;5	513;684	8;45	4;3	58;519	5;42	50333333;4	54;637	3;40	11666667;4	653;674	1;40	28;5	01;700	1;42	95333333;3	45;538	1;40	53666667;4	04;623	6;0;0;0;0;0;0;0;0;0;0;0;0;0;0;0;0;0;0;36	08333333;4	517;763	4;28	85;5
Welle 1_H8 (2017-11-14)1sec.agd;0;999;999;999;221;89;0;0;0;7	266666667;	983;849	9;28	8;12	183;1301	5;47	28888889;1	728;278	3;28	65416667;4	817;848	5;45	44583333;2	304;366;36	59166667;6	938;819	6;39	30666667;3	863;571	2;30	24666667;10	363;1112	7;35	61;6	213;809	2;40	62333333;5	28;702	8;45	37666667;3	89;521	5;35	48666667;8	687;1088	8;44	90666667;3	34;470	9;34	39166667;4	388;729	9;38	46666667;3	156;574	1;0;0;0;0;0;0;0;0;0;0;0;0;0;0;0;0;0;0;27	15;2	383;615	9;41	56666667;4	217;656
Welle 1_H9 (2017-11-14)1sec.agd;0;999;999;999;999;999;0;0;0;8	9125;6	313;1875	2;33	40833333;10	392;1196;47	47083333;1	725;296	7;36	08333333;6	404;846	6;49	2125;1	496;263	4;37	2375;8	083;940	2;46	02083333;2	246;347	3;29	02916667;14	1;1510	1;38	67916667;6	892;963;44	0125;7	321;786	2;41	90416667;9	454;1029;52	87083333;1	242;179	2;40	74166667;7	621;849	9;41	29166667;6	992;750	2;55	18333333;	742;134	1;0;0;0;0;0;0;0;0;0;0;0;0;	883333333;	1;1189	3;43	31666667;5	817;687	3;34	88333333;11
Welle 1_I1 (2017-11-14)1sec.agd;0;30	8;1	39;15	9412038714352;221;89;0;0;0;3	05;	783;1540	7;18	77777778;5	478;1033	2;38	08333333;4	683;668	5;33	23333333;6	056;868	4;42	17222222;3	206;501	2;29	03888889;9	911;1220	1;21	925;11	242;1852	7;30	76666667;11	5;1609	5;37	39583333;8	788;1297	1;40	575;6	967;1007	8;39	87916667;6	7;1044	8;33	66666667;11	688;1632;28	9;14	092;1947	2;26	85416667;13	763;1880	9;31	95833333;11	35;1828	9;0;0;0;0;0;0;0;0;0;4	85;	1;258
Welle 1_I10 (2017-11-14)1sec.agd;0;45	1;1	54;19	0166975881262;250;69;0;0;0;19	78333333;1	033;394	5;23	80833333;5	396;1006	3;46	69583333;2	95;421	6;38	9375;5	088;736	1;45	8875;2	692;394;34	06666667;6	058;887	1;32	87916667;11	938;1579	9;37	81666667;5	708;813	1;35	275;4	854;727	5;32	27083333;7	013;999	6;39	2625;5	742;825	2;44	6875;4	546;646	7;33	33333333;10	1;1452	5;33	88333333;7	167;982;41	08333333;4	2;673	4;0;0;0;0;0;0;0;0;0;32	6;4	35;768	2;19
Welle 1_I2 (2017-11-14)1sec.agd;0;64	5;1	6;25	1953125;522;33;0;0;0;29	08333333;2	092;567	5;21	52083333;6	15;1075	8;46	38333333;2	708;386	5;38	5;5	746;769	7;38	8875;4	925;672	4;26	55833333;9	763;1306	7;38	00416667;7	542;975	4;30	575;6	788;1047	5;31	0625;10	983;1281	6;40	90833333;6;775	2;45	8125;3	121;475;35	475;5	738;852	3;41	875;5	233;782	7;37	13333333;5	242;815	2;38	75416667;4	575;723	2;0;0;0;0;0;0;0;0;0;25	45;7	667;1239	3;25
Welle 1_I9 (2017-11-14)1sec.agd;0;47	9;1	67;17	1752303775682;999;999;7;0;	3;20	67777778;3	728;799	4;30	54166667;16	242;1477	7;46	925;3	138;372	7;38	72083333;6	213;762	6;46	05416667;1	946;309	2;29	7625;8	746;1087	8;38	11666667;8	379;1056	9;30	81666667;15	013;1450;46	88333333;4	092;484	2;50	80833333;2	483;313	4;45	25833333;4	904;573;35	01666667;8	867;976	2;40	94166667;5	5;719	3;47	125;3	6;462	9;25	1625;2	308;600	9;0;0;0;0;0;0;0;0;0;0;0;0;0;0;0;32	68333333;	217;84
Welle 1_J11 (2017-11-15).agd;0;40	1;1	55;16	690946930281;999;999;0;0;0;2	916666667;	25;807	9;16	91666667;14;1844	4;34	04166667;	875;397	8;26	75;2	042;607	3;23;2	292;753	5;22	54166667;4	708;922	5;10	58333333;18	458;2296	7;9	875;14	208;1940	3;30	75;4	542;805;23	5;5	792;946	8;15	66666667;15	75;1994	4;24	08333333;9;1348	4;25	5;8	875;1293	9;21	25;7	333;1134	1;16	125;3	583;972	9;0;0;0;0;0;0;0;0;0;11	33333333;2	667;1186	4;18	83333333;8	667;1321
Welle 1_J14 (2017-11-15).agd;0;39	3;1	58;15	7426694439994;3251;43;0;0;0;14	54166667;2	792;1062	2;29	70833333;11	958;1318	7;51	375;	208;112	9;38	58333333;	833;376	7;39	45833333;1	167;372;32	375;2	292;597	4;20	75;11	167;1643	7;21	75;8	625;1331	3;40	54166667;1	792;431;40	41666667;3	042;490	7;27	625;8	958;1235	5;36;2	875;666	3;44	20833333;3	667;568	9;44	20833333;4	125;570	3;19	25;1	875;615;0;0;0;0;0;0;0;0;0;0;0;0;17	66666667;2	167;833	2;36	41666667;3	917;722
Welle 1_J15 (2017-11-15).agd;0;43	5;1	5;19	3333333333333;999;999;52	16666667;0;32	4;18	25;2	583;913	2;22	3;12	367;1623	1;45	8;	533;226	3;36	96666667;4	1;677	5;34	13333333;3	433;690	9;28	9;4	733;867	3;15	7;13	2;1787	9;21	36666667;11	2;1614	1;32	08333333;3	458;708	8;27	33333333;3	958;908	3;30	08333333;7;1048	9;44	5;3	292;483;39	29166667;5;774	3;33	625;4	917;872	6;37	83333333;3	75;693	5;0;0;0;0;0;0;0;0;0;0;0;0;0;0;0;23	66666667;3	667;994;36
Welle 1_J17 (2017-11-15).agd;0;43	4;1	59;17	1670424429413;2351;67;0;0;0;12;	333;230	7;28	16666667;10	125;1276	6;46	625;	292;166;37	70833333;1	042;380	2;36	625;1	292;436;32;2	917;661	1;16	29166667;13	958;1925	1;20	125;9	042;1453	4;35	125;2	417;593	9;32;1	667;556	3;27	16666667;13	208;1418	9;33;4	583;745	5;33	125;2	917;644;39	08333333;3	125;533	3;43	08333333;1	125;344	2;0;0;0;0;0;0;0;0;0;0;0;0;0;0;0;0;0;0;0;0;0;26	16666667;10	167;1243	4;34	33333333;6	833;908	9;36	33333333;4	083;614
Welle 1_J18 (2017-11-15).agd;0;33	7;1	51;14	7800535064252;322;48;0;0;0;24	79166667;	542;435	8;20	45833333;14	625;1589	6;45	95833333;	125;172	9;42	91666667;	625;294	1;40	33333333;	958;364	5;34	58333333;1	792;542;22	625;12	25;1633	3;25	75;8	958;1253	3;38	95833333;1	708;437	9;38	25;2	083;516	2;30	54166667;11	208;1276	4;37	20833333;4	625;661	9;31	04166667;8	625;1387	7;36	75;3	125;596	1;14	66666667;	889;523	8;0;0;0;0;0;0;	5;	333;1961;42
Welle 1_K1 (2017-11-16).agd;0;50	3;1	54;21	2093101703491;522;33;0;0;0;1	5;2	5;1945	4;23	75;7	5;1276	5;44	25;	167;195	3;31	16666667;1	833;637	2;27	11111111;1	889;584	1;20	55555556;4	389;1075	9;28	25;3	125;686	9;31	66666667;3	5;802	1;32	83333333;4	417;769	6;21	77777778;5	722;1116;19	45833333;4	292;1052	3;16	91666667;12	542;1727	4;22	20833333;5	583;1176	9;24	33333333;4	25;990	5;12	5;10	444;3733	6;0;0;0;	833333333;0;208	2;59;
Welle 1_K13 (2017-11-16).agd;0;43	3;1	52;18	7413434903047;223;49;59	25;	083;11	9;28	75;	292;109	1;34	625;6	375;841	9;52	58333333;	042;80	1;40	54166667;	75;405	6;46	41666667;	5;219	3;40	79166667;1	708;421	6;30	53333333;7	167;1093	2;29	83333333;5	8;946	9;40	13333333;2	467;474;33	4;4	3;703	3;14	9;14	7;1783	6;22	23333333;8	667;1314	4;41	06666667;1	5;382	2;30	46666667;3	667;733	3;28	43333333;3	3;745
Welle 1_K15 (2017-11-16).agd;0;999;999;999;142;56;0;0;0;3	333333333;	5;916	6;34	83333333;4	333;749	6;50	33333333;	333;152	3;32	5;5;750	4;32	58333333;2	833;1047	9;28;3	167;731	5;32	66666667;2	278;520	9;29	66666667;8	833;1072	2;37	44444444;2	056;673	5;32	5;3	556;677	9;37	11111111;4	556;658;34	72222222;5;826	6;45	88888889;	778;277	9;32	77777778;1	167;369	8;19	75;2	083;801	6;0;0;0;0;0;0;0;0;0;0;0;0;0;0;0;23	83333333;	167;249;33	25;	833;549	6;36	91666667;2	75;534	9;42
Welle 1_K2 (2017-11-16).agd;0;46	7;1	64;17	3631766805473;7512;29;0;0;0;30	72222222;1	889;465	4;20	72222222;12	667;1522	6;47	5;	333;182	7;27	83333333;2	917;639	6;36	66666667;1	125;438	1;34	91666667;2	917;592	9;22	4;5	333;952	5;28	63333333;5	833;947	7;37	53333333;4	567;648	4;39	1;4	367;563	1;30	83333333;7	333;993;33	2;7	367;876	6;38	93333333;4	567;596	9;45	76666667;4	7;520	6;46	4;1	367;273	5;0;0;0;0;0;0;0;0;0;	666666667;1;2299;44	66666667;2;394
Welle 1_K4 (2017-11-16).agd;0;45	6;1	63;17	1628589709812;322;48;0;0;0;13	27777778;1	222;784	4;17	55555556;15	278;1732	7;49;	667;194;29	91666667;2	75;644;43	04166667;1	125;342	5;40	95833333;1	583;417	2;29	93333333;3	233;710	2;23	36666667;8	9;1243	1;43	13333333;1	367;359	5;43	13333333;1	067;302	7;35	9;8	267;1061	3;47	8;2	333;367	7;48	8;1;252	3;32	1;3	233;780	4;43	7;2	033;403	2;0;0;0;0;0;0;0;0;0;0;0;0;2	833333333;	333;1129	4;34	16666667;1	667;520
Welle 1_K6 (2017-11-16).agd;0;65	6;1	76;21	1776859504132;999;999;0;0;0;1	5;0;549	8;10	66666667;10	667;1760	2;51	5;	083;114	6;22	05555556;2	278;707	6;43	27777778;3	556;521	7;31	27777778;3	833;774;29	875;6	792;891	1;28	625;7	583;1115	3;30	41666667;4	958;759	7;28	70833333;7	042;1005	9;27	04166667;9	292;1187	9;40	5;3	083;546	5;22	45833333;11	208;1464	7;35	04166667;6	042;837	2;45	75;3	25;520	6;0;0;0;0;0;0;0;0;0;0;0;0;45	33333333;1	667;354	2;30
Welle 1_K7 (2017-11-16).agd;0;40	6;1	59;16	0594913175903;250;69;0;0;0;6	083333333;	667;692	8;17	38888889;5	889;1236	5;34	25;2	583;570	2;28	16666667;2	583;726	1;32	91666667;2	583;519	1;28	16666667;7	042;1042	4;19	4;7	833;1234	2;14	13333333;8	567;1489	5;23	96666667;7	6;1210;31	13333333;3	5;693	6;26	125;6	708;1130	1;25	83333333;11	042;1363	8;30	16666667;6	167;935	3;41	3;4	467;687	5;30;3	833;754	3;0;0;0;0;0;0;15;	833;517	7;19	16666667;7
Welle 1_L1 (2017-11-16)1sec.agd;0;44	8;1	64;16	656751933373;530;26;0;0;0;23	58888889;1	272;425	8;32	22777778;8	278;1026	3;42	06666667;3	044;485	6;30	2875;6	979;987	3;45	55833333;2	583;386	9;35	86666667;5	883;810	9;39	79166667;8	113;979;32	8875;11	579;1299	6;38	34583333;7	113;907	6;33	41666667;7	021;941	3;35	10416667;7	246;897	8;35	04166667;5	854;855	5;29	33333333;8	983;1158	4;46	51666667;3	1;455	8;44	55;2	033;385	2;0;0;0;0;0;0;0;0;0;35	9;	733;179
Welle 1_L10 (2017-11-16)1sec.agd;0;30	3;1	47;14	0219353047341;2635;59;0;0;0;23	56666667;	783;373	5;14	26111111;15	617;1803	1;38	2;2	729;504	5;32	08333333;5	096;818	5;39	175;4	3;578	9;35	71666667;4	817;732	6;38	3375;6	733;838	1;32	775;8	338;1050;26	22777778;9	389;1253	6;37	34444444;7	133;860	5;34	45555556;7	167;907	3;40	8;5	55;724	3;46	95555556;2	711;422	4;49	02777778;2	083;328	8;40	77222222;4	133;640	2;0;0;0;0;0;0;20	95;0;1	6;59
Welle 1_L11 (2017-11-16)1sec.agd;0;51;1	58;20	4294183624419;999;999;0;0;0;	8;	1;853	4;13	36666667;27	733;3045	3;46	70555556;3	033;386	2;32	93888889;6	956;888	9;49	66666667;1	667;266	6;36	62222222;4	228;658;33	91666667;8	533;967	8;23	93888889;15	75;1865	1;31	05;11	994;1286	3;26	80555556;18	994;1893	3;31	71666667;13	789;1426	1;36	00555556;6	678;878	3;33	08888889;4	044;586	5;36	55;7	992;974	5;21	86666667;	817;297	1;0;0;0;0;0;0;0;0;0;0;0;0;0;0;0;6	45;2	233;1282	1;34
Welle 1_L12 (2017-11-16)1sec.agd;0;62	8;1	73;20	9829930836313;310;51;0;0;0;32	21666667;2	25;551	1;30	81666667;7	622;1042	3;46	15555556;3	122;425	4;37	79444444;5	194;714	3;40	20555556;3	528;560;38	91666667;4	772;676	9;37	25;8	728;1003	8;33	52777778;10	322;1115	7;27	8;14	256;1592	1;34	33888889;11	611;1289	5;34	26666667;8	617;1059	7;46	84444444;4	878;591	7;34	19444444;10	772;1535;30	46666667;14	272;1776	1;40	72222222;9	806;1142	2;0;0;0;0;0;0;0;0;0;0;0;0;18	35;1;406	4;40	85;5
Welle 1_L14 (2017-11-16)1sec.agd;0;999;999;999;999;999;0;0;0;0;0;0;15	88888889;3	078;921;37	4;2	783;514;18	42916667;3	504;879	3;42	33333333;2	179;397	4;37	575;4	304;658	3;41	49583333;5	513;706	8;36	55416667;5	529;809	6;32	62083333;6	588;983;32	70833333;5	896;911	4;26	62083333;5	642;1021;34	17083333;5	383;791	1;35	20833333;5	842;923	4;34	29166667;6	454;964	8;48	6875;1	446;282	3;0;0;0;0;0;0;0;0;0;0;0;0;18	36666667;	767;366	9;28	76666667;1	983;558	1;40	36666667;2	542;502	2;36	575;3	075;565
Welle 1_L15 (2017-11-16)1sec.agd;0;63	3;1	61;24	4203541530034;999;999;24	85;0;7	6;29	26666667;	758;274	4;34	38888889;10	967;1140	3;49	51111111;3	261;358	5;35	96111111;6	722;864	5;53	02222222;	811;148	8;42	02777778;3	889;534	2;39	87777778;6	967;741	2;26	03888889;16	778;1781	8;35	81111111;11	544;1132	3;38	36111111;9	95;989;38	69444444;10	206;994	1;46	13888889;3	994;527	9;41	48333333;4	567;662	3;54	575;1	2;179	9;55	16666667;	992;143	1;0;0;0;0;0;0;0;0;0;0;0;0;1
Welle 1_L16 (2017-11-16)1sec.agd;0;57	6;1	64;21	4158239143367;713;34;0;0;0;3	633333333;	683;1298	1;39	325;4	592;627;43	98888889;4	139;510	8;35	13888889;7	95;882	6;45	43888889;4	906;540	3;39	79444444;5	528;700	8;44	02777778;4	233;521	6;28	42222222;16	939;2837	4;34	7875;11	404;1348	7;43	89166667;7	529;731	9;50	60833333;3	392;379	4;53	7625;1	208;170;52	25416667;1	104;178;51	58333333;1	496;225;44	50416667;5	483;729	8;0;0;0;0;0;0;0;0;0;0;0;0;0;0;0;35	18333333;	983;267	1;31	4;	867;229
Welle 1_L18 (2017-11-16)1sec.agd;0;53	2;1	55;22	1436004162331;3212;45;0;0;0;37	35555556;	95;230	7;31	26666667;10	906;1158	7;50	22222222;1	806;252	1;38	40555556;5	883;718	6;43	46666667;2	904;445	9;36	24166667;7	088;843	5;32	72083333;15	233;2027	8;27	17916667;16	296;2116	3;28	8;14	221;1620	2;39	99583333;9	208;944	6;35	84166667;8	313;994	1;37	17083333;4	725;717	6;37	74166667;6	775;826	6;47	24444444;3	033;450	2;35	59444444;5	472;819	9;0;0;0;0;0;0;0;0;0;0;0;0;8	166666667;1
Welle 1_L2 (2017-11-16)1sec.agd;0;59	9;1	61;23	1086763627946;334;49;0;0;0;0;0;0;19	01111111;14	406;1831	5;48	97777778;1	561;250	1;43	3;5	667;623	7;41	10833333;	892;193	6;44	16666667;4	175;522	7;48	00833333;5	404;540	3;38	675;7	867;874	2;43	82083333;4	208;572	1;42	275;6	192;699;39	58333333;7	754;842	3;48	49583333;3	054;398;44	55833333;3	517;494	8;45	24166667;3	725;527	1;42	39583333;1	942;338	2;0;0;0;0;0;0;0;0;0;0;0;0;0;0;0;10	1;	717;584;32	74166667;2	5;548	2;45	85;2
Welle 1_L22 (2017-11-16)1sec.agd;0;28	6;1	38;15	0178533921445;3221;48;0;0;0;0;0;0;26	54444444;9	206;1133	7;43	4;3	161;434	8;32	35555556;7	467;903	3;40	28333333;3	083;561	9;33	9;6	171;856	6;33	19166667;7	413;912	2;19	56666667;19	663;2110	3;26	84583333;16	113;1544	4;33	04583333;10	671;1127	5;28	775;14	288;1746	6;48	15;3	154;452;39	22083333;5	442;710	9;38	74166667;5	988;795	5;37	35833333;8	479;1112	1;0;0;0;0;0;0;0;0;0;0;0;0;22	06666667;4	267;955	6;45	36666667;3	133;587
Welle 1_L23 (2017-11-16)1sec.agd;0;31	3;1	45;14	8870392390012;522;33;0;0;0;26	08333333;1	383;453	3;28	55;7	254;986	4;38	33333333;3	4;547	6;29	6875;7	975;1115	3;40	90833333;2	633;485;32	675;4	942;763	2;29	64583333;7	192;1020	3;23	2625;14	304;1866	5;28	56666667;10	333;1440;34	85416667;5	029;824	3;42	75416667;3	829;586	2;48	79583333;1	921;320	2;39	14166667;5	004;756	4;46	19583333;2	996;465	9;52	74583333;1	417;219	8;0;0;0;0;0;0;0;0;0;0;0;0;17	925;0;2	6;41	625;3
Welle 1_L3 (2017-11-16)1sec.agd;0;50	5;1	49;22	7467231205802;400;41;0;0;0;0;0;0;22	6;7	5;1232	7;45	21666667;4	267;541;30	93333333;5	75;924	6;44	72222222;3	661;527	1;38	22777778;6	272;849	9;29	42777778;7	578;954	4;38	33888889;10	839;1022	8;47	54444444;2	928;444	1;45	42777778;2	944;450	1;33	76666667;12	061;1340	2;45	28888889;4	311;671	4;41	51111111;6	761;1052	5;41	46111111;5	339;896	1;40	33888889;4	75;718	8;0;0;0;0;0;0;0;0;0;0;0;0;0;0;0;2	8;0;74	7;0;0;0;48	83333333;	033;4	8;45
Welle 1_L4 (2017-11-16)1sec.agd;0;36	7;1	48;16	754930606282;910;17;0;0;0;15	07222222;1	267;669	4;27	35833333;7	1;1113	4;45	50416667;2	788;430	7;39	71666667;4	613;686	9;47	05416667;2	808;418	3;41	5;3	908;587	1;45	0875;5	904;617	5;32	6875;10	079;1213	2;33	35;8	158;1050;32	78333333;8	446;1083	6;42	52083333;4	05;625	4;44	57083333;4	288;626	7;48	24583333;4	896;532	3;38	84166667;7	829;1023;44	14166667;4	779;699	1;0;0;0;0;0;0;2	75;1	617;1716	7;30
Welle 1_L5 (2017-11-16)1sec.agd;0;999;999;999;512;27;0;0;0;5	658333333;1	108;1062	8;25	19444444;16	883;1794	5;47	58333333;2	628;391	5;39	05555556;5	933;799	1;45	48888889;2	961;422	6;37	30555556;5	494;769	9;34	55833333;9	008;1093	8;34	84166667;11	813;1277	3;41	82916667;6	438;780	6;43	93333333;4	483;581	7;34	9375;8	308;993	3;48	9;2	717;406	7;41	2875;2	796;426	4;49	6;2	813;377	3;49	56666667;2	171;317	4;0;0;0;43	83333333;	017;5	9;59	75;
Welle 1_L7 (2017-11-16)1sec.agd;0;32	7;1	44;15	7696759259259;2166;60;0;0;0;1;0;2	2;17	18333333;14	267;1771	4;35	1125;4	008;578	8;30	08333333;6	483;886	8;45	375;2	788;410	6;31	86666667;6	142;858	6;33	51666667;7	388;894;26	07916667;18	325;2559	7;37	85833333;10	288;1187	5;34	92083333;9	279;1209	3;27	71666667;16	096;1848	5;32	24583333;11	267;1477	9;35	49166667;8	7;1012	7;38	60555556;6	828;890	5;39	93888889;3	606;530	1;0;0;0;0;0;0;0;0;0;0;0;0;15	20833333;5	867;1422	4;37	2;6
Welle 1_L8 (2017-11-16)1sec.agd;0;59	3;1	59;23	456350619042;322;48;0;0;0;18	02777778;1	65;636	8;25	88333333;17	161;1676	6;38	43333333;3	811;606	2;31	57777778;8	3;1091	5;38	04166667;2	992;509	8;38	3;6	75;850	9;38	48333333;6	513;862	2;34	11666667;11	929;1334	5;41	42083333;4	367;617	4;38	18333333;5	683;839	3;38	54166667;7	6;932;27	04166667;14	721;1828	7;18	67083333;21	879;2714;35	69166667;8	433;1072	6;31	12916667;2	346;520	4;0;0;0;0;0;0;0;0;0;16	23333333;2	167;868	7;22
Welle 1_M1 (2017-12-06)1sec.agd;0;999;999;999;999;999;0;0;0;0;0;0;23	72777778;8	544;1195	3;47	47777778;2	25;338	2;37	86666667;5	889;762	5;50	02222222;2	028;313	4;37	56666667;5	75;764	5;40	75416667;2	092;354	6;43	91;5	463;675	5;45	37;3	97;530	1;41	15666667;4	923;696	6;30	76666667;9	47;1256	3;33	70333333;9	653;1281	4;34	93;6	507;917	3;42	01;5	947;827	2;42	75;5	47;799;0;0;0;0;0;0;0;0;0;0;0;0;0;0;0;0;0;0;0;0;0;29	43333333;	383;131	9;56	46666667;1	05;176	7;54	08333333;2	45;368
Welle 1_M13 (2017-12-06)1sec.agd;0;999;999;999;241;66;0;0;0;5	227777778;1	228;1267	4;23	30833333;8	383;1243	3;37	05833333;2	971;547	3;26	6625;6	821;1011;34	74166667;4	017;662	5;24	45833333;7	738;1114	1;34	57916667;7	921;911	1;32	375;10	092;1070	6;35	00833333;4	829;742	4;27	325;9	596;1313	9;32	99166667;7	713;1031	7;22	36666667;11	325;1598	4;32	8625;7	821;1055	4;41	14166667;4	071;613	4;24	15833333;2	321;652;0;0;0;0;0;0;0;0;0;7	933333333;0;5	6;0;0;0;32	98333333;4	367;804	6;34	29166667;3
Welle 1_M20 (2017-12-06)1sec.agd;0;999;999;999;531;26;0;0;0;3	716666667;	883;1348	5;21	57777778;17	794;1757	7;42	58333333;2	017;394	8;32	86111111;5	183;788	3;42	31111111;3	472;534	2;30	28333333;8	056;1096	1;37	96666667;5	789;773	7;23	73333333;13	804;1532	4;35	1375;7	875;980	2;32	32083333;12	325;1376	3;41	625;3	783;549	3;33	30833333;9	246;1145	3;22	67083333;16	446;2058	7;32	87916667;7	538;974	8;35	33333333;7	158;955	9;0;0;0;0;0;0;1	933333333;0;40	2;58	56666667;	85;145
Welle 1_M26 (2017-12-06)1sec.agd;0;999;999;999;141;43;0;0;0;22	9875;1	438;501	4;29	97916667;15	738;1632	4;46	29583333;2	421;373	5;31	675;10	633;1320	8;41	82916667;4	483;638	9;26	64166667;15	267;1763	8;31	87916667;7	946;1056	1;31	65;10	433;1270	2;38	5625;6	325;903	4;31	62916667;11	529;1400	7;29	70833333;13	563;1525;33	15;10	908;1417	4;37	775;8	275;1119	5;42	50833333;6	488;843	4;37	7875;4	992;1222	1;0;0;0;0;0;0;0;0;0;0;0;0;0;0;0;11	55;6	9;1607;20	96666667;13	333;1846	5;27
Welle 1_M29 (2017-12-06)1sec.agd;0;999;999;999;251;70;0;0;0;0;0;0;21	28333333;6	4;1260	8;48	87916667;1	704;290	2;41	44583333;5	238;705	2;47	275;2	817;401	2;32	98333333;8	767;1128	3;40	3875;6	138;797	4;40	3375;8	083;967	8;50	62083333;2	467;369	5;38	85;8	496;1000	6;34	39166667;6	713;966	7;49	85;2	428;378	7;40	58333333;6	522;860	5;44	16111111;5	5;646	2;25	20555556;13	672;1664	5;0;0;0;0;0;0;0;0;0;0;0;0;0;0;0;31	56666667;2	967;649	7;56	66666667;	683;102	3;46	48333333;3
Welle 1_M3 (2017-12-06)1sec.agd;0;999;999;999;112;70;0;0;0;0;0;0;21	24444444;2	583;732	2;51	84444444;	994;184	6;39	76666667;2	667;485	2;42	35555556;2	183;415	4;37	73888889;4	489;656	4;36	68888889;7	294;828;35	49583333;5	883;850	8;37	38666667;4	467;707	8;31	31333333;8	397;1055	3;39	90666667;5	887;737	6;41	03333333;5	333;792	1;45	36;3	427;526	6;37	5;5	103;775	7;33	27666667;3	813;807	4;0;0;0;0;0;0;0;0;0;13	93333333;1	558;750	9;49	65833333;1	1;224	6;44	45;3	108;478
Welle 1_M4 (2017-12-06)1sec.agd;0;999;999;999;432;38;0;0;0;5	466666667;	567;718	5;21	1625;10	313;1386	1;50	225;1	425;235	5;38	325;4	142;599	2;47	30833333;2	05;328	3;32	29583333;5	971;820	5;34	02083333;7	542;935	6;37	39166667;8	283;934	7;44	49583333;3	233;472	6;43	6375;5	213;636	7;43	87083333;5	229;582	4;43	35416667;5	983;687;40	83333333;4	942;644	6;45	57222222;2	611;386;44	27222222;2	628;435	8;0;0;0;0;0;0;0;0;0;0;0;0;0;0;0;0;0;0;0;0;0;22	06666667;8	333;1245	1;23;7	875;1191	9;38	61666667;4
Welle 1_M5 (2017-12-06)1sec.agd;0;999;999;999;999;999;0;0;0;0;0;0;21	47222222;7	128;1305	8;44	69444444;3	15;476	9;30	98888889;11	578;1435	4;41	11666667;6	083;773	1;26	85555556;15	272;1808	1;30	37777778;8	478;1089	9;34	41111111;9	872;1348;41	63888889;6	089;682	6;35	29444444;10	622;1130	5;44	5;5	139;651	9;43	02222222;5	422;719	1;41	07777778;7	333;852	8;51	4;4	472;436	6;51	63888889;3	2;361	1;0;0;0;0;0;0;0;0;0;0;0;0;10	98333333;0;5;40	06666667;7	6;927	9;29	16666667;15	083;1721;32	55;8	592;1158
Welle 2_B10x (2018-10-12)1sec.agd;0;68	7;1	693;23	9686084495799;500;31;58	9;	317;39	6;28	8875;2	954;620	3;40	58333333;4	533;586	1;49	41;3	263;476	8;41	56333333;6	883;881	9;47	23666667;3	057;407	7;39	05333333;8	447;1054	6;49	23666667;2	34;322	1;36	87333333;7	433;871	6;48	76666667;3	34;430	1;40	93;7	353;829;28	02;15	217;1575	8;14	42333333;20	403;2936;30	18333333;14;1569	7;45	06666667;4	483;597	8;44	87666667;4	753;643	5;0;0;0;0;0;0;25	93333333;
Welle 2_B10x (2018-11-12)1sec.agd;0;47	4;1	53;20	2486223247469;141;43;0;0;0;33	10555556;5	611;870	8;19	29444444;22	733;2107	7;39	31666667;5	844;719;32	66111111;9	911;1137	2;41	61666667;4	811;653	5;33	475;10	629;1262	5;31	75833333;10	604;1352;26	22083333;20	125;2029	5;41	22916667;6	1;814	7;43	45416667;5	708;762	4;25	85;15	667;1771	8;22	24166667;18	9;2221	6;31	475;13	625;1607	1;26	3375;9	708;1620	2;20	41111111;2	972;865	4;0;0;0;0;0;0;12	9;1	433;915	3;27
Welle 2_B10x (2018-12-06)1sec.agd;0;999;999;999;999;999;0;0;0;17	55;1	717;696	9;28	04444444;14	006;1474	8;45	89583333;4	175;528	3;41	09583333;6	379;760	3;43	99583333;4	942;703	3;39	1;6	867;885	6;45	125;3	821;511	4;34	0375;11	708;1250	4;36	65;8	042;1026	4;46	50416667;3	938;537	9;40	575;5	65;748	9;34	2125;9	704;1123	4;34	3625;8	104;1101	1;36	82083333;7	546;1034	2;44	37777778;4	894;719	3;58	91666667;	283;32	1;58	53333333;
Welle 2_B11x (2018-10-12)1sec.agd;0;999;999;999;999;999;0;0;0;5	988888889;1	828;1285	2;40	08333333;5	256;649	4;46	58333333;4	133;591;39	47916667;9	683;1266	8;47	54166667;3	788;506	6;39	02916667;9	15;1121	2;48	85416667;2	383;342	4;30	42916667;9	771;1167	4;41	2125;2	467;434	8;49	80555556;3	811;510	8;29	88333333;4	861;932	5;36	93333333;6	733;918	5;13	725;11	117;2564	5;42	13333333;6	125;779;41	08333333;1	017;201	1;0;0;0;0;0;0;0;0;0;0;0;0;21	65833333;3	25;893	1;42	00833333;6	8;921	2;42
Welle 2_B11x (2018-12-06)1sec.agd;0;49	4;1	56;20	2991452991453;250;69;0;0;0;0;0;0;32	6875;12	004;1258	2;45	76666667;2	927;438	7;40	93;5	517;705	7;45	01666667;4	297;595	9;40	25666667;5	327;729	1;44	70333333;3	8;566	6;32	18666667;14	007;1436;44	88;4	91;614	3;42	90333333;6	533;788	2;34	125;9	221;1281	3;39	87916667;7	738;1245	8;34	41333333;9	32;1140	6;32	84166667;11	825;1394	4;35	00833333;8	571;1067	3;0;0;0;0;0;0;0;0;0;0;0;0;30	53333333;5	717;961	1;23	21666667;4	567;968
Welle 2_B12x (2018-11-12)1sec.agd;0;37	4;1	516;16	2732089027506;300;51;	916666667;	05;532	8;41	1875;2	754;484	1;30	19166667;12	675;1222	5;46	1;3	438;440;45	02083333;4	396;534	9;46;2	825;423;41	47666667;6	71;787	8;41	70666667;5	503;746	6;35	1;12	623;1230	5;44	08666667;5	057;709	9;32	23333333;10	007;1454	3;42	91666667;5	267;700	8;39	38;6	933;956;53	04166667;1	954;316	6;16	71666667;1	608;663	3;0;0;0;0;0;0;4	083333333;	65;1041	4;33	93333333;9	083;1091
Welle 2_B12x (2018-12-06)1sec.agd;0;54	3;1	679;19	2618695506734;2342;47;0;0;0;14	5875;2	871;994	5;45	6875;5	342;632	6;45	13666667;4	297;559	2;41	44;5	973;760	8;49	79;3	28;433	3;38	61;8	74;1080	6;49	54;2	267;316;44	80666667;6	637;679	4;51	98333333;1	763;269	1;50	40666667;1	86;259	5;42	12;6	397;864;45	4375;5	675;751	3;46	36666667;4	788;603;41	09583333;3	338;592	2;5	8;	067;117	8;0;0;0;0;0;0;0;0;0;0;0;0;21	75;2	975;816	3;50	06666667;3
Welle 2_B13x (2018-11-12)1sec.agd;0;34	2;1	442;16	4473367818237;335;55;0;0;0;12	1;4	321;1278	3;26	69166667;17	467;1614	9;52	35;2	517;281	1;46	95833333;4	679;590	3;50	39166667;2	946;344	7;39	49333333;8	543;980	6;42	04;7	123;931	7;26	00333333;20	88;1996	1;45	87333333;3	857;514	2;43	05666667;5	41;706	5;43	25;6	26;782	5;45	60666667;4	373;568	5;42	09;6	363;797	7;43	87;6	86;867	6;25	30333333;4;871	1;0;0;0;0;0;0;0;0;0;16	99166667;3	25;1013
Welle 2_B13x (2018-12-06)1sec.agd;0;50;1	703;17	240136831518;311;52;0;0;0;20	2125;6	746;1261	3;42	22083333;6	954;740	5;48	88666667;3	117;399	6;41	83;5	667;710	3;47	06666667;3	61;517	8;43	06666667;5	483;720	1;49	44333333;2	487;351	8;34	31666667;10	727;1158	3;42	97;6	843;954	4;40	2;9	407;1009	8;41	58333333;9	747;995	9;34	04333333;7	327;1284	9;31	85;13	142;1642	9;34	10333333;8	123;1244	9;49	04;2	683;391	7;0;0;0;0;0;0;0;0;0;29	43333333;2;628	2;28
Welle 2_B1x (2018-10-12)1sec.agd;0;76	6;1	605;29	7357362603236;522;33;0;0;0;23	15;4	483;1017	5;42	31111111;5	967;684	7;37	13333333;10	671;1318;35	34166667;10	933;1352	1;45	025;4	083;506	2;37	025;9	146;1097	8;42	82916667;4	558;618	1;33	14583333;8	442;1014	9;46	68333333;4	4;544;47	31666667;3	229;453	2;43	7625;4	796;649;37	54166667;10	063;1101	4;49	1875;3	8;484	8;39	17083333;5	85;816	1;26	75555556;2	306;558	1;0;0;0;0;0;0;0;0;0;0;0;0;17	26666667;5	783;1380	5;31	19166667;3
Welle 2_B1x (2018-11-08)1sec.agd;0;48	9;1	568;19	8891737817576;241;66;0;0;0;14	39166667;2	125;863	6;32	90833333;9	067;993	8;52	72916667;1	404;206	4;37	60416667;6	546;808	6;47	675;2	817;401	4;30	8875;11	854;1450	6;43	30833333;5	354;679	1;34	81666667;9	046;952	8;40	33333333;5	608;701	9;39	51666667;5	813;755	7;36	90833333;8	654;966	1;30	2125;13	754;1643	5;36	9125;9	563;1219	2;45	3;2	971;463	1;19	9;3	15;863	9;1	866666667;
Welle 2_B2x (2018-11-08)1sec.agd;0;35	8;1	504;15	8265900860118;264;65;0;0;0;19	91666667;	05;16	3;25	6;8	588;1358	3;46	67916667;2	6;385	8;33	00416667;9	083;1133	8;42	36666667;4	5;613	1;27	70416667;12	033;1518	1;37	625;7	654;969	6;36	53;10	167;1119	8;39	28666667;9	81;1184	3;40	5;7	977;1188	3;46	55;5	403;632	1;39	91;8	853;1122	2;45	40333333;5	25;656	3;51	88333333;2	773;390	7;44	73666667;4	713;688	3;0;0;0;0;0;0;0;0;0;0;0;0;47	6;1
Welle 2_B3x (2018-10-12)1sec.agd;0;52;1	68;18	4240362811791;430;43;0;0;0;31	65416667;4	633;797	5;37	65416667;7	154;839	7;43	33;4	253;651;35	62666667;8	5;1149	7;41	49666667;4	567;699	8;34	54;9	903;1323	5;44	09666667;2	807;429	6;34	83;7	123;899	3;45	54333333;2	907;443	5;45	00666667;3	95;567	3;42	96333333;3	983;566	6;38	99666667;4	777;713	3;34	37083333;9	825;1301	4;29	8625;5	533;974	4;31	97777778;1	406;320;0;0;0;0;0;0;0;0;0;15	58333333;7	25;1968	1;34	23333333;2
Welle 2_B3x (2018-11-08)1sec.agd;0;61	5;1	681;21	7640486934316;411;41;0;0;0;0;0;0;21	51111111;15	622;1947	5;53	91666667;2	211;265	9;42	91111111;5	811;696	1;52	78333333;2	011;265	6;40	8;6	456;785	7;50	24444444;5	183;551	2;43	625;8	713;989	1;40	35833333;7	796;1019	1;39	4875;5	9;840	5;41	82222222;7	039;743	4;28	25833333;10	588;1384;38	90416667;5	338;762;39	66666667;3	128;529;22	8;5	508;2216	6;0;0;0;0;0;0;0;0;0;0;0;0;0;0;0;0;0;0;28	95;0;1	3;0;0;0;21	98333333;0;	2;48	75;3	383;484	8;25
Welle 2_B4x (2018-10-12)1sec.agd;0;51	7;1	64;19	2221891731112;700;35;0;0;0;18	44583333;	917;393	3;35	15416667;11	946;1133;42	29333333;5	3;755;38	05666667;6	92;1007	6;44	80666667;3	463;494	6;38	22;7	6;1031	7;47	31;2	053;330	3;34	09666667;12	41;1185	7;49	78333333;1	35;248	2;44	91666667;3;458	7;34	89666667;7	993;962	7;24	76666667;13	52;1900	9;38	92;7	083;992	7;39	65;2	593;434	4;41	27222222;	878;166	3;0;0;0;0;0;0;0;0;0;0;0;0;6	3;	667;877	7;41	36666667;2
Welle 2_B4x (2018-11-08)1sec.agd;0;48	8;1	538;20	6303763690876;235;56;0;0;0;0;0;0;26	84583333;9	929;1241	4;51	6875;1	838;254	9;32	90416667;9	954;1176	1;43	62083333;4	438;589	7;25	49583333;15;1749	5;40	7125;6	358;775	5;35	66;9	407;1090	6;45	09;6	093;740;46	32;4	377;572	6;47	73;3	093;458	2;47	80333333;2	777;395	4;48	81666667;2	737;383;49	08333333;2	927;467	3;52	37;2	003;289	4;59	7;	05;9	4;59	68333333;	033;7	2;59	6;
Welle 2_B4x (2018-12-06)1sec.agd;0;34	2;1	464;15	9567320612739;221;89;0;0;0;31	80833333;6	792;905	1;39	6125;8	046;851	2;49	7;2	017;307	3;42	09;4	407;623	4;48	42;3	09;424	5;43	92;4	467;597	2;50	64666667;1	89;278	9;32	30666667;8	21;1105;43	26;3	353;544	6;34	69333333;8	66;1089	9;37	35666667;6	96;971	8;39	56333333;8	633;843;43	63666667;6	813;660;53	70333333;1	54;233	6;51	84333333;2	083;306	9;0;0;0;0;0;0;0;0;0;0;0;0;46	15;3	3;545;25	3;2	642;654
Welle 2_B5x (2018-10-12)1sec.agd;0;37	8;1	47;17	4927113702624;121;68;0;0;0;18	1;2	367;821	9;30	39166667;7	083;1042;50	42333333;2	92;447;45	37;3	003;494	7;49	12333333;1	99;334	1;43	95666667;3	84;582	6;50	90333333;1	587;255	9;34	00666667;7	317;980	3;47	67;1	89;337	8;46	25666667;2	937;424	4;44	25666667;3	7;540	9;35	15;12	897;1327	4;43	12333333;7	45;761;49	01333333;2	587;369	8;45	53666667;3	547;516	5;0;0;0;0;0;0;16	55;6	317;1389;26	53333333;8	65;1157
Welle 2_B5x (2018-11-08)1sec.agd;0;51	1;1	67;18	3226361647962;265;53;0;0;0;2	766666667;2	867;3854	4;23	34166667;8	546;1290	4;55	61666667;	613;100	7;42	34583333;6	438;726	2;53	17083333;1	125;177	1;38	12916667;9	913;1153	8;49	54583333;4	388;547	2;38	70833333;7	842;891	8;43	73333333;5	583;675	9;37	125;7	417;936	2;41	125;6	517;827	6;37	14583333;7	729;937	6;48	17916667;3	358;446	4;36	61666667;9	646;1275	6;27	71666667;4	296;909	1;0;0;0;0;0;0;0;0;0;0;0;0;19	35;4
Welle 2_B5x (2018-12-06)1sec.agd;0;30	3;1	476;13	9081675369599;221;89;0;0;0;21	58333333;4	479;919	2;38	025;9	071;1012	2;45	95333333;2	497;395	1;42	25333333;4	177;565	9;44	37333333;3	77;540	5;41	48;5	287;721	7;49	84;1	767;277;37	2;7	567;931	7;39	96666667;6	16;711	5;45	18;3	003;447;44	80333333;3	887;516	6;46	80666667;2	957;383	8;45	82666667;3	047;430	2;45	45333333;1	21;225	4;26	75;2	15;568	4;0;0;0;0;0;0;0;0;0;0;0;0;26	3;1	175;390	9;48
Welle 2_B6x (2018-10-12)1sec.agd;0;45	1;1	446;21	5694939442809;4312;52;0;0;0;8	841666667;1	2;842	5;35	04166667;9	05;940	3;46	62;3	683;564	9;38	07333333;7	553;1001	2;45	99666667;3	75;509	1;38	86;7	883;1003	2;48	53666667;2	01;318	9;37	46;9	39;976	7;45	52;4	677;605;43	62333333;4	673;623	3;40	65;7	407;1036	2;44	12666667;3	62;529	7;31	7375;4	092;762	7;37	43333333;2	156;445	8;21	15833333;3	233;865	1;0;0;0;0;0;0;8	416666667;2	3;1158;44
Welle 2_B6x (2018-12-06)1sec.agd;0;31	3;1	48;14	2896274653031;2351;67;0;0;0;20	31666667;4;1094	8;23;10	056;1611;48	19166667;3	121;460	8;39	0375;8	938;1205	6;41	44583333;6	083;794	9;39	97916667;7	029;938	1;47	95833333;2	754;384	9;34	66666667;12	796;1582	5;35	5875;11	679;1750	3;38	26666667;8	5;1150	3;30	70833333;15	008;2430	2;30	6;14	158;1967	7;41	98333333;9	446;1283	5;36	88333333;13	638;2575	7;18	45;11	175;4060	3;0;0;0;0;0;0;0;0;0;15	23333333;4	367;1678	1;29	44166667;8
Welle 2_B7x (2018-10-12)1sec.agd;0;35	1;1	51;15	3940616639621;522;33;0;0;0;9	141666667;1	379;970	2;36	47083333;4	629;767	9;41	94666667;6	917;987	7;44	50666667;4	83;718	8;48	18666667;2	647;408	2;42	89;6	75;938	5;49	52666667;2	35;334	8;36	21;7	557;894	4;46	98333333;3	94;579	7;44	72333333;5	597;838	3;50	62;2	703;370	5;39	12333333;7	307;1019	9;35	18666667;11	043;1508	4;45	92333333;4	033;559	9;19	87666667;2	217;677	1;0;0;0;0;0;0;0;0;0;0;0;0;16	8;1
Welle 2_B7x (2018-11-08)1sec.agd;0;25	7;1	355;13	9976307512153;999;999;59	56666667;	1;11	3;37	07222222;3	522;628;26	65;13	456;1520	3;51	67222222;1	811;260	9;38	38888889;7	361;913;42	51666667;4	661;612	3;32	66666667;10	906;1402	7;42	35;6	417;841	4;19	6;19	104;2275	9;24	36666667;16	046;1891;31	8125;13	004;1592	6;35	5375;9	379;1091	4;30	95416667;15	792;1836	5;35	48333333;8	683;1199;29	09583333;12	854;1732	9;45	84583333;3	554;507	5;0;0;0;0;0;0;0;0;0;0;0;0;0;0;0;54	81666667;	5;100
Welle 2_B7x (2018-12-06)1sec.agd;0;53	5;1	585;21	2958632288111;211;77;0;0;0;23	775;11	842;1448	3;43	58333333;5	75;617;46	26666667;1	238;204	2;44	05833333;5	225;653	6;49	75416667;3	863;613	5;49	55833333;4	221;570;46	27916667;4	008;567;42	21666667;9	288;963	9;39	975;8	771;994	5;46	08333333;4	304;612	2;38	29166667;8	329;1165	2;38	65416667;7	063;987	3;38	32083333;8	142;1148	3;46	3875;6	058;841	4;31	56666667;8	092;1369	8;0;0;0;0;0;0;0;0;0;8	433333333;1	533;882	4;44	05;2
Welle 2_B8x (2018-10-12)1sec.agd;0;999;999;999;999;999;23	76666667;1	421;458	2;36	0125;7	321;889	7;36	30833333;9	392;946	2;52	44333333;2	067;283	9;42	54666667;5	33;705	1;46	53666667;3	653;476	4;41	48333333;7	043;869	2;49	16333333;2	203;314	1;36	75666667;9	743;982	5;43	87333333;5	1;702	8;42	51333333;8	16;977	2;43	14666667;4	66;636	4;40	39;6	36;837	8;38	56;8	447;1153	2;45	41;4	55;590;29	96;1	663;380	2;0;0;0;0;0;0;19	93333333;	05;25
Welle 2_C10x (2018-11-13)1sec.agd;0;66	8;1	557;27	5549252572652;999;999;0;0;0;17	04166667;1	95;762	4;30	85;16	992;1528	4;50	17333333;2	94;380	9;43	81;5	58;676	3;53	79666667;1	467;200	6;45	27;5	073;582	2;49	96666667;2	42;324	3;32	99;17	74;1693	6;49	23666667;3	593;432	3;46	54333333;6	15;628	5;30	99;12	17;1395	3;32	31666667;12	3;1358;39	44666667;7	293;899;44	10666667;6	62;709	5;49	45666667;3	233;424	6;0;0;0;0;0;0;0;0;0;0;0;0;26	71666667;1	6;468;54	08333333;1
Welle 2_C11x (2018-10-17)1sec.agd;0;42	7;1	498;19	0284865802378;5412;53;0;0;0;4	022222222;1	561;1680	9;36	64583333;9	246;987	2;51	1375;2	896;334	6;41	48666667;6	18;719	5;48	5;4	367;561	8;39	08333333;6	123;828;33	14;11	117;1330	8;38	4;7	01;832	2;43	97;5	587;689	5;37	43;9	923;1188	7;36	47333333;8	473;991	8;42	34333333;6	277;799	6;37	49333333;9	187;1179	5;41	32666667;5	937;824	6;38	68333333;1	354;296	9;0;0;0;0;0;0;0;0;0;0;0;0;0;0;0;25	35;2	683;667
Welle 2_C11x (2018-11-13)1sec.agd;0;31;1	445;14	8465655344165;441;40;0;0;0;0;0;0;30	525;9	483;1407	1;47	32916667;2	479;400	7;45	07083333;4	617;562	5;49	38333333;2	05;301	2;33	84166667;6	017;949	7;49	02222222;2	844;354	6;35	83333333;7	954;1003	3;42	78333333;5	55;721	5;44;5	163;677	5;31	89583333;11	525;1529	7;35	925;10	963;1351	6;32	82083333;10	438;1451	4;35	75;10	328;1463	9;43	16111111;7	072;982	1;0;0;0;0;0;0;0;0;0;0;0;0;0;0;0;29	56666667;	433;134	5;54	625;1	908;230;41	53333333;6
Welle 2_C12x (2018-10-17)1sec.agd;0;44	9;1	568;18	2622475010412;411;41;0;0;0;11	27222222;	706;532	5;32	0625;10	4;1239	6;44	26666667;3	408;503;37	13;8;961	1;42	96333333;4	937;706	9;36	33333333;7	193;942	7;35	09;9	017;1128	5;36	57;6	75;875	4;43	54333333;3	877;562	5;29	41333333;11	17;1502	3;28	35666667;12	513;1609	3;34	85;10	433;1423	3;28	47333333;14	323;1973	1;35	60666667;9	5;1269	9;32	50333333;3	92;756	7;0;0;0;0;0;0;0;0;0;0;0;0;0;0;0;29	58333333;1	5;384;41	94166667;4
Welle 2_C12x (2018-11-13)1sec.agd;0;64	9;1	551;26	9787051136078;999;999;0;0;0;7	291666667;1	6;1163	6;33	9;7	413;990	7;48	61;3	08;400;47	27;3	283;456	2;50	71333333;1	673;255	3;42	27333333;6	11;721	6;51	42666667;1	623;239	6;35	45333333;10	907;1125	5;36	86;10	817;1110	4;45	34;3	127;464	7;45	74333333;3	277;474	6;35	81666667;5	697;785	8;42	30416667;4	925;667	1;38	26333333;2	15;406	2;42	89166667;1	283;253	7;0;0;0;0;0;0;0;0;0;0;0;0;38	91666667;1	267;230
Welle 2_C14x (2018-10-22)1sec.agd;0;47	1;1	61;18	1705952702442;833;36;0;0;0;9	733333333;	492;388	5;32	6875;8	283;984	8;50	47916667;1	529;266	1;45	22333333;4	443;557	6;44	48333333;5	677;761	5;39	77666667;6	773;848	3;43	66333333;3	653;505	3;37	99333333;7	267;834;44	97;4	907;574	8;42	88333333;6	537;718	4;40	55333333;6	087;815	2;39	36666667;5	833;791	9;39	60333333;5	93;775	9;38	98666667;6	45;845	1;39	61333333;5	14;750	6;0;0;0;0;0;0;0;0;0;26	35;2	133;510;41
Welle 2_C14x (2018-11-13)1sec.agd;0;52	6;1	584;20	9640597898174;5412;53;0;0;0;0;0;0;17	975;15	467;2100	6;41	93888889;4	972;669	8;32	47222222;8	3;1146	1;41	67777778;5	622;778	1;35	13888889;7	256;940	8;41	74444444;4	022;574	9;26	73333333;14	3;1582	4;30	72777778;10	4;1208;40	39444444;4	633;659	8;33	02222222;8	994;1163	7;39	91111111;5	467;766	9;43	68888889;4	233;601	9;46	82777778;4	617;675	3;46	61666667;3	317;492	3;0;0;0;0;0;0;1	083333333;2	667;3258	5;10	93333333;29	283;2929
Welle 2_C15x (2018-10-22)1sec.agd;0;40	4;1	609;15	6051977669117;243;64;0;0;0;5	966666667;0;5	7;28	49583333;6	354;1015	1;50	425;1	675;284	6;46	90666667;3	54;491	8;47	76;3	663;521	4;43	99;4	727;623	6;47	35333333;2	647;390	5;33	92333333;6	997;950	5;51;2	283;313	2;49	27333333;2	58;361	9;48	32333333;3	187;431	9;51	86;2	36;309	4;48	21;3	087;418	9;46	43;3	197;474	2;47	17083333;4	825;675	6;0;0;0;0;0;0;0;0;0;0;0;0;45	4;1	8;298	2;29
Welle 2_C16x (2018-10-22)1sec.agd;0;49	2;1	576;19	8085495632456;411;41;0;0;0;10	64444444;1	761;917	9;31	55;10	763;1178	9;45	075;2	838;445	8;44	06333333;4	823;656	8;44	48;3	913;538;40	24333333;5	96;774	6;41	24666667;5	263;677	8;33	27;10	037;1148	2;37	45;9	96;1175	1;41	28666667;7	4;906	9;40	26;6	497;801	4;40	92666667;7	41;979	8;35	01333333;9	357;1166	2;39	50333333;6	53;839	5;35	93;9	763;1218	5;0;0;0;0;0;0;0;0;0;0;0;0;40	38333333;3	617;559
Welle 2_C17x (2018-10-22)1sec.agd;0;59	4;1	604;23	0875429879167;511;42;0;0;0;0;0;0;29	025;9	304;1272	5;40	96666667;7	283;904	3;41	10666667;7	38;855	1;42	47;5	913;768	8;35	97;10	82;1296	1;45	56333333;3	487;474	9;33	49;10	983;1229	7;42	04666667;6	703;840	1;43	08333333;5	887;740	9;37	45333333;8	37;940	9;33	14666667;10	913;1266;44	31333333;5	117;774	5;44	52;5	167;696	2;37	90666667;6	693;884	4;0;0;0;0;0;0;0;0;0;0;0;0;0;0;0;0;0;0;0;0;0;35	18333333;2	533;510	3;29	94166667;6	917;1179
Welle 2_C17x (2018-11-13)1sec.agd;0;51	3;1	68;18	1760204081633;999;999;0;0;0;7	916666667;	05;49	3;21	39444444;9	906;1386;50	01111111;2	667;382	4;39	65555556;6	344;819	7;53	53333333;1	7;210	5;47	24444444;4	022;502;49	62777778;2	783;344	6;24	525;12	929;1508	6;48	325;4	1;557	9;37	125;10	179;1151	9;41	89583333;7	45;809	5;46	06666667;4	004;521	1;41	56666667;6	729;799	4;47	5875;3	675;459	2;50	24166667;3	238;415	2;0;0;0;0;0;0;0;0;0;0;0;0;0;0;0;0;0;0;0;0;0;0;0;0;34	5;1	883;379	9;47
Welle 2_C18x (2018-10-22)1sec.agd;0;61	1;1	653;22	3612204468658;112;70;0;0;0;12	93888889;	772;505	9;36	09444444;9	2;976;42	21111111;6	528;800	9;47	14583333;4	946;603	7;46	67083333;5	696;715;40	7375;8	538;1005	2;50	85416667;2	496;313	1;31	125;7	488;948	9;50	44444444;3	056;388	9;55	77777778;1	339;185	6;34	72916667;6	258;821	9;52	5125;2	521;323	3;50	14166667;3	979;470	2;38	81666667;2	55;432	6;35	38333333;	542;121	1;0;0;0;0;0;0;0;0;0;0;0;0;0;0;0;50	78333333;	933;155	2;58
Welle 2_C19x (2018-10-22)1sec.agd;0;49	4;1	644;18	2777748178142;2342;47;0;0;0;8	2875;	854;755;38	84583333;8	717;852;47	7;2	738;366	4;44	26666667;4	297;574	6;44	36666667;5	533;727	7;40	22333333;6	567;830	3;46	14;3	137;446	3;36	85333333;6	51;882	3;44	64;4	633;588	4;40	49666667;6	337;792	3;40	94;5	167;659	9;42	08333333;6	253;781	1;48	88333333;2	997;447	3;32	04583333;12	438;1607	8;20	66111111;8	806;1417	6;0;0;0;0;0;0;0;0;0;0;0;0;0;0;0;0;0;0;0;0;0;	55;	183;1704	2;45
Welle 2_C19x (2018-11-13)1sec.agd;0;46	1;1	68;16	3336167800454;233;71;0;0;0;17	62916667;3	246;981;29	66666667;16	146;1597	6;43	00333333;4	837;668	2;42	39666667;5	523;745;46	37333333;3	28;448;36	12;10	05;1304	8;44	54333333;3	89;532;27	54666667;16	967;1892;32	23;13	64;2107	4;38	45333333;10	213;1489	2;40	12;9	807;1571	2;33	72;11	71;1801;36	9;10	787;1735	1;48	56333333;4	763;731	8;35	17;8	34;1450	4;0;0;0;0;0;0;0;0;0;27	30833333;2	208;533;45	9;5	842;838	4;34	88333333;11	292;1664
Welle 2_C1x (2018-11-13)1sec.agd;0;52	5;1	571;21	2719318682307;322;48;0;0;0;27	175;3	963;731	9;32	38333333;13	917;1377;49	11666667;2	157;369	5;43	89333333;4	707;623;51	60333333;1	497;227;44	03666667;4	093;555	1;49	77333333;1	983;289	1;35;14	92;1480	5;49	57;3	56;454	6;43	85333333;8	193;823	9;40	16;9	38;951	9;42	87333333;10	063;1217	1;45	75666667;5	95;800	1;32	20833333;1	483;333	1;1	15;	317;1526	5;0;0;0;0;0;0;0;0;0;16	43333333;1	283;524	2;47	71666667;3	45;512
Welle 2_C2x (2018-10-17)1sec.agd;0;45	7;1	459;21	4686935242998;514;32;0;0;0;0;0;0;27	65833333;7	317;1143	3;53	725;1	388;191	4;42	40333333;6	573;759	8;46	15666667;4	61;636	2;40	29666667;6	823;923	2;34	08;12	91;2269	5;35	01;9	247;1115	7;43	41;4	72;657	9;39	55666667;7	31;954	4;35	71;7	503;976	6;38	40666667;5	21;915	5;50	99666667;2	783;390	2;50	97333333;2	577;329	1;53	08666667;1	777;251;0;0;0;0;0;0;0;0;0;38	81666667;1	133;305	2;53	96666667;1	117;176
Welle 2_C2x (2018-11-13)1sec.agd;0;37	8;1	547;15	7946923983655;214;72;0;0;0;14	79166667;5	688;1577	9;26	075;9	079;1329	1;48	75666667;2	21;351	1;44	17;4	667;625	8;49	74333333;1	773;292	2;39	78;6	063;823	3;47	65333333;2	313;363	6;31	07666667;11	423;1310	3;36	45;8	99;1247	5;41	68666667;6	087;775	6;30	61666667;14	06;1607	5;27	09333333;15	017;1973;37	71666667;9	44;1276	5;44	96;4	103;827	5;44	14666667;3	667;568	1;0;0;0;0;0;0;0;0;0;24	78333333;4	267;902
Welle 2_C3x (2018-10-17)1sec.agd;0;37	7;1	446;18	0303752039776;411;41;59	33333333;	167;19	6;32	61666667;1	458;324	6;33	78888889;2	228;561	3;46	91111111;3	717;490	9;45	12916667;7	358;793	5;47	62916667;4	638;719	9;42	05416667;6	642;946	7;30	95;13	346;2271	5;38	40833333;7	438;963	7;40	84166667;4	546;672	5;38	04166667;6	408;903	4;28	62916667;8	133;1221;35	50416667;6	425;958	2;35	66666667;7	633;1118	7;48	85833333;2	954;415	8;49	21666667;3;417	3;0;0;0;0;0;0;0;0;0;0;0;0;35
Welle 2_C3x (2018-11-13)1sec.agd;0;50	4;1	656;18	3784919134636;999;999;0;0;0;8	9375;2	1;1105	7;29	66666667;15	263;1521	3;44	39666667;5	553;711	4;43	67666667;4	677;618	3;49	05333333;2	827;416	4;40	23;6	433;810;45	87;3	54;476	4;30	81333333;10	99;1319	4;36	45666667;11	177;1291	9;46	19333333;5	397;663	6;37	675;7	942;1050	7;28	825;6	229;1064	3;44	57222222;4	056;555	2;46	66666667;4	7;579	9;48	30833333;4	192;522	6;0;0;0;0;0;0;0;0;0;0;0;0;24	4;1	383;390
Welle 2_C4x (2018-10-17)1sec.agd;0;36	8;1	447;17	5756241376362;411;41;0;0;0;8	508333333;1	708;1073	9;26;10	306;1301	4;48	27777778;2	533;359	9;39	39583333;7	729;885	7;48	22083333;3	204;543	8;36	7125;7	629;1009	9;38	02916667;9	096;1102	6;33	60416667;11	15;1552	2;37	20416667;7	892;1088	1;36	475;6	996;933	1;33	57916667;15	667;1863	9;39	59583333;9	879;1237;46	15;4	528;619	9;52	97222222;2	794;368	2;28	67222222;3	633;794	1;0;0;0;0;0;0;0;0;0;0;0;0;0;0;0;48	75;1	85;487	3;50
Welle 2_C4x (2018-11-13)1sec.agd;0;62	9;1	613;24	1758588099097;522;33;	983333333;0;4	1;39	4;1	733;339	8;40	8375;5	242;616	2;52	22666667;2	233;312	9;49	35333333;3	753;467	4;54	38333333;1	37;182	9;46	92666667;3	623;487	3;50	32333333;2	013;286	7;39	58;8	733;939	9;44	21333333;6	87;718	9;47	25;4	807;580	8;51	07;1	78;295	6;49	81666667;3	463;512	8;49	81333333;3	207;422	7;44	02;1	15;212;16	58333333;	45;241;13	86666667;
Welle 2_C5x (2018-10-17)1sec.agd;0;61	4;1	527;26	3323911140617;241;66;0;0;0;13	96666667;0;1	3;42	075;6	563;766	2;45	47083333;3	317;390	7;43	825;7	896;806	9;38	58666667;8	57;1242	9;39	64333333;9	17;1140	5;34	46666667;14	117;1875	1;42	36666667;7	087;821	6;41	22;7	457;897	3;38	09;10	057;1182	7;46	32666667;7	813;853	1;36	98666667;8	71;1196	3;33	49583333;6	55;968	4;47	87916667;	425;80	2;20	16111111;1	389;584;0;0;0;0;0;0;0;0;0;0;0;0;0;0;0;0;0;0;0;0;0;25	45;6	217;1220	2;29
Welle 2_C5x (2018-11-13)1sec.agd;0;999;999;999;999;999;10	78333333;	467;361	5;19	28333333;3	778;1137	7;27	04444444;18	389;1682	9;38	00666667;4	35;711	2;47	03333333;4	563;550	4;50	74333333;2	643;310	8;44	55666667;5	497;648	9;49	98666667;2	62;325	7;39	48666667;8	407;839	4;46	32666667;5	223;582	8;47	47;3	403;473	5;48	99;3	403;449;53	15;1	773;240;46	45;4	99;574	5;49	57666667;3	297;422;33	09333333;1	84;410	3;0;0;0;0;0;0;0;0;0;0;0;0;	883333333;	667;2533	7;52	21666667;2
Welle 2_C6x (2018-11-13)1sec.agd;0;35	8;1	48;16	3440467494522;999;999;0;0;0;0;0;0;16	04166667;12	225;2127	7;47	64666667;3	903;523	5;40	52333333;6	457;862	8;49	53;2	457;330	9;38	5;6	877;906	5;45	57666667;4	107;533	2;27	54;17	05;1881;39	87333333;7	75;888	1;35	41666667;12	4;1318;36	19666667;10	04;1221	5;33	91666667;11	063;1417;40	76666667;6	533;849	6;28	68666667;8	737;1298	8;14	16111111;	761;445	6;0;0;0;0;0;0;0;0;0;36	4;2	6;527	2;42;5	067;707	2;36	425;6	692;895
Welle 2_C7x (2018-10-17)1sec.agd;0;58	2;1	597;22	819869283711;999;999;59	37;	257;34	2;58	95333333;	317;43	7;31	16;16	357;1537	5;52	53;1	27;205	8;37	73333333;7	775;935	3;43	80277778;6;783	5;38	69666667;7	42;898	9;34	40666667;11	63;1300	2;34	98;10	087;1045	4;44	63666667;4	737;592	7;31	78333333;12	163;1413	6;23	90666667;19	22;2170;31	85;13	983;1622;42	47333333;6	357;866	4;46	02;5	79;652	9;50	71333333;2	51;370	5;59	3;
Welle 2_C7x (2018-11-13)1sec.agd;0;39	4;1	579;15	8027242452695;112;70;0;0;0;20	06666667;1	128;458	2;35	80555556;6	95;896;47	10833333;2	833;428	4;43	1125;4	488;621	4;51	95833333;1	358;208;41	46666667;4	679;650	7;46	32083333;3	163;427	8;37	95416667;7	871;927	9;49	0625;2	588;366	6;52	39166667;1	875;267	8;45	09583333;2	975;473	5;35	08333333;7	05;970	8;38	84583333;4	8;697	4;50	05;1	654;279;26	8875;2	025;539	7;0;0;0;0;0;0;0;0;0;0;0;0;0;0;0;0;0;0;24	48333333;3	35;816	2;35	46666667;5
Welle 2_C8x (2018-10-17)1sec.agd;0;52	4;1	545;21	9520113949372;530;26;0;0;0;12	42222222;1	4;757	3;27	82222222;8	55;1248	3;48	35;2	55;359	9;39	95833333;7	325;859	2;44	25;4	729;706	5;37	94583333;7	879;1035	3;30	9;15	058;2114	2;33	93333333;8	104;1051	6;42	66666667;5	425;729	9;39	60833333;5	713;754	5;29	90416667;6	767;1102	9;31	08333333;9	146;1340	5;40	6375;7	813;1300	7;45	3;2	425;442	3;29	89166667;1	254;348	9;0;0;0;0;0;0;0;0;0;23	86666667;
Welle 2_S10x (2018-10-15)1sec.agd;0;49	8;1	487;22	5220234183819;143;59;0;0;0;22	36666667;2	4;675	8;35	25833333;8	146;985	1;52	63;2	013;268	4;44	42;4	993;640	7;54	42666667;1	02;156	1;46	22333333;3	313;457	6;50	70333333;2	163;300	3;37	91333333;8	417;891	8;49	28666667;3	14;393	9;39	42;5	83;786	7;36	76333333;7	53;962	9;43	01;5	13;701	8;43	08;5	42;712	7;49	35;3	227;427;38	8125;5	05;756	3;0;0;0;0;0;0;0;0;0;13	4;	333;287
Welle 2_S11x (2018-10-15)1sec.agd;0;33	9;1	43;16	577827766639;241;66;0;0;0;9	425;1	613;1027	1;34	575;12	613;1193	9;48	04666667;2	907;415	2;39	02;7	467;915	9;45	63666667;4	327;546	1;42	98333333;6	793;783	2;51	08333333;1	83;263	3;31	80666667;13	953;1321	4;48	15666667;2	793;406	4;43	37666667;3	697;536	2;39	72333333;7	057;1090	5;38	87666667;6	39;834	6;42	77666667;5	47;876	6;41	29;4	793;671	8;34	63333333;2	957;598	6;0;0;0;0;0;0;0;0;0;0;0;0;0;0;0;14	76666667;
Welle 2_S11x (2018-10-26)1sec.agd;0;47	5;1	517;20	6406061993952;5240;35;59	8;0;3	2;47	90833333;	008;2;59	96666667;0;	4;35	43333333;0;2	2;59	86666667;0;2;59	5;	075;13	9;56	12222222;1	839;219	4;54	65;2	056;310	1;43	55;1	967;318	1;53	5;2	058;294	1;40	77333333;5	14;671	8;31	88666667;5	97;834	2;43	55;4	417;593	2;41	96;5	057;702	6;39	65;3	823;598	6;42	17;1	643;281	5;59	15;	267;33	6;59	21666667;
Welle 2_S12x (2018-10-15)1sec.agd;0;999;999;999;999;999;0;0;0;12	21666667;3	475;1168	1;19	55;19	654;2095	2;45	58666667;4	107;554	4;35	69;9	437;1143	2;48	76333333;2	367;336	4;39	01;8	77;1048	1;44	55333333;3	487;504	2;25	85333333;17	047;1783	7;39	53333333;3	025;460	5;40	78333333;7	717;933	3;31	625;10	071;1244	5;37	17333333;8	517;1105	3;42	79666667;6	28;761	2;40	18666667;4	067;640	9;16	09583333;2	258;849;0;0;0;0;0;0;0;0;0;30	01666667;6	733;950	6;37	1;4	325;619
Welle 2_S12x (2018-11-08)1sec.agd;0;36	9;1	511;16	1620868977159;112;70;0;0;0;22	7;2	583;725	2;29	41111111;11	083;1279	5;47	15416667;3	496;531	9;39	89583333;5	304;761;51	77916667;1	646;242	8;40	4875;4	913;680	5;43	9875;3	55;491	5;34	45833333;12	179;1285	8;49	81666667;2	55;360	8;40	62916667;7	158;902	5;36	8875;8	879;1001	6;38	64166667;7	538;920	4;41	4875;6	492;840	7;45	575;4	288;581	6;37	25833333;1	667;328	7;0;0;0;0;0;0;20;0;	1;35	18333333;2
Welle 2_S13x (2018-10-15)1sec.agd;0;68	2;1	626;25	7954609066386;7231;38;	483333333;	217;2717	3;29	08333333;2	033;517	4;32	33333333;13	8;1312	9;42	725;7	446;899;39	625;6	35;853	8;47	075;4	467;545	1;45	92916667;3	708;488	1;52	22083333;1	229;208	8;34	67083333;12	658;1202	7;51	85;1	442;228	7;39	47916667;9	525;919	8;38	52083333;6	846;846	2;28	68333333;11	45;1465	1;38	6375;4	513;667	5;36	75555556;2	511;504	7;30	95833333;1	383;356
Welle 2_S14x (2018-10-15)1sec.agd;0;57;1	58;22	8328793462586;241;66;0;0;0;15	75;7	233;1401	4;45	575;6	4;612	1;44	48333333;5	357;756	9;38	79666667;6	447;893	8;44	23;6	43;863	9;46	02666667;4	8;633	5;53	75;1	05;179	5;40	03666667;10	88;989	1;51	30666667;2	013;312	8;50	09333333;1	967;323	1;53	58333333;1	62;245	6;49	94666667;2	857;370	2;46	76;5	547;621	1;36	70666667;4	843;723	1;35	525;3	246;592	6;0;0;0;0;0;0;0;0;0;39	36666667;1	7;477
Welle 2_S15x (2018-10-15)1sec.agd;0;999;999;999;999;999;0;0;0;10	57222222;1	6;889	8;31	93888889;7	322;1004	2;50	7;2	533;374	1;45	54166667;4	092;619	9;53	24583333;1	213;189;45	65833333;3	483;497	5;48	1125;2	258;356	9;34	77916667;5	471;832	9;39	69583333;5	446;818	1;39	3625;6	404;886	5;31	20833333;10	858;1658	4;30;12	225;1770	6;30	44166667;9	321;1355	8;40	94166667;6	717;976	5;22	4875;	988;354	7;0;0;0;0;0;0;0;0;0;34	38333333;2	5;523	9;27	13333333;8	55;1291	3;19
Welle 2_S16x (2018-10-15)1sec.agd;0;999;999;999;999;999;0;0;0;12	4375;1	688;892	1;32	04583333;12	079;1218	7;48	77333333;2	887;428	2;41	30333333;5	403;758	6;50	06666667;1	967;281	4;43	56;3	86;530	9;47	25;2	407;364	9;34	29666667;12	29;1191	8;49	29666667;2	643;379	4;26	06666667;13	003;1723	7;21	58;17	2;2277	5;24	65666667;16	253;2341	2;32	53666667;6	72;1056	4;33	2125;5	225;790	4;43	41666667;1	944;356	1;0;0;0;0;0;0;0;0;0;0;0;0;4	016666667;	683;986	4;38	65;4
Welle 2_S17x (2018-10-15)1sec.agd;0;999;999;999;999;999;0;0;0;15	81666667;1	017;467	6;26	15;5	725;996	4;48	67;3	29;458	4;46	44;4	063;562	4;52	99333333;1	397;210	2;46	37333333;3	81;500	8;49	50333333;2	303;324	4;37	99;10	283;1102	5;45	95666667;5	28;751	3;36	47333333;8	997;1463	4;33	54666667;8	487;1269	9;32	87333333;9	797;1347	5;36	04666667;6	65;955	2;51	64166667;2	571;381	2;50	95;4	256;569	6;0;0;0;0;0;0;0;0;0;0;0;0;38	73333333;3	75;598	3;52	18333333;2
Welle 2_S17x (2018-11-08)1sec.agd;0;76	5;1	564;31	2743244745913;441;40;0;0;0;7	5;	825;747	5;38	04583333;10	604;981	3;53	22333333;1	62;265	1;47	28333333;3	827;490	5;52	08;1	487;219	7;45	04;3	85;523	5;51	58;2	083;275	1;35	50333333;11	47;1085	7;46	35666667;5	18;666	1;44	38;8	293;842	7;36	90666667;11	8;1389	9;30	17916667;16	442;1950	1;28	43;10	603;1863	8;26	2625;8	529;1713	8;8	866666667;2	3;1325	7;0;0;0;0;0;0;1	833333333;
Welle 2_S18x (2018-10-15)1sec.agd;0;48	5;1	635;18	142879854857;110;69;0;0;0;17	0875;6	979;1337	3;42	3875;7	092;662	6;48	97666667;2	797;401	5;41	65666667;5	863;810	3;45	65;3	453;499	8;44	33666667;4	813;642	3;51	80666667;1	407;216	8;36	68;9	3;952	5;50	03;2	567;374	4;44	37333333;4	46;606;39	31;6	99;805	4;27	75;14	813;1821	8;33	39;10	817;1255	9;49	55666667;2	33;357	3;45	70333333;3	767;550	6;58	46666667;	417;57
Welle 2_S18x (2018-10-26)1sec.agd;0;45	6;1	56;18	7376725838264;8322;36;0;0;0;0;0;0;0;0;0;3	35;1	617;2553	9;0;0;0;23	3;5	917;1214	4;39	85555556;4	706;744	5;43	83333333;4	533;653	3;38	90555556;6	778;930	1;39	25;6	717;831	9;41	43888889;9	461;1064;42	92777778;5	156;728	4;45	72777778;3	822;568	5;38	13333333;5	872;845	3;40	32222222;6	978;952	4;45	92222222;4	572;607	8;0;0;0;0;0;0;0;0;0;0;0;0;0;0;0;0;0;0;0;0;0;13	6;10	1;1869	8;29	98333333;4	683;1027	9;32	15;9	483;1136	6;26	13333333;11	233;1326;50
Welle 2_S19x (2018-10-15)1sec.agd;0;39	9;1	477;18	2899241770336;130;60;0;0;0;8	675;2	642;1299	5;30	8125;12	375;1324	7;49	69166667;3	171;450	7;43	30833333;5	596;787	7;53	31666667;1	3;179	5;46	55;3	329;435	3;49	7625;2	233;309	3;26	12;12	67;1575	1;47	96333333;3	937;499;46	98;5	037;728	5;43	77666667;5	16;688	5;40	57333333;5	94;843	1;39	59333333;7	12;1143	3;42	15333333;4	77;689	2;46	30333333;2	73;391	6;59	63333333;	117;11
Welle 2_S20x (2018-10-15)1sec.agd;0;54	7;1	568;22	2482168887963;5221;45;0;0;0;12	82777778;2	389;1014	6;26	3;15	404;1457	5;41	75666667;7	49;982	9;36	42666667;8	36;1132	7;42	76666667;7	57;946	9;41	96;6	643;811	3;52	02333333;2	14;280	8;24	69666667;20	217;1912	4;47	68333333;3	287;450	1;44	03333333;5	72;705	1;41	17333333;6	07;790;22	66333333;18	73;2214	4;41	47;6	99;880	2;41	45;5	627;748	4;42	14333333;5	377;727	5;59	85;	05;5
Welle 2_S21x (2018-10-15)1sec.agd;0;70	5;1	67;25	2787837498655;524;35;0;0;0;16	95833333;2	275;841;31	13333333;18	225;1661	3;44	55333333;5	903;771	7;42	85;6	707;817	8;44	79666667;5	863;747	8;49	75;3	643;441;54	42;	887;140	6;33	53;16	917;1608;53	99666667;1	753;241	8;52	12333333;3	06;339	6;32	18;15	99;1730	7;28	19666667;16	237;2481	7;32	41666667;13	34;1606	4;44	72;5	217;711	9;52	81;2	3;321	9;0;0;0;0;0;0;0;0;0;10	86666667;1	333;886	3;25	13333333;1
Welle 2_S21x (2018-11-08)1sec.agd;0;35	4;1	63;13	3237984116828;4000;41;0;0;0;12	00416667;1	792;786	7;43	83333333;6	496;662	4;50	94;1	887;295	2;44	7;4	237;546	9;51	19;1	207;203	5;45	89;3	577;445	2;48	15333333;2	32;322	3;31	21333333;10	453;1114;49	83333333;2	537;359	2;48	53333333;1	927;367	1;47	20333333;3	54;496	7;49	56;2	99;431	5;47	72666667;4	017;596	2;29	58666667;4	12;895	9;34	51666667;3	842;690	2;0;0;0;0;0;0;0;0;0;6	466666667;2	05;1258
Welle 2_S22x (2018-10-26)1sec.agd;0;43	3;1	515;18	8652528619199;8211;33;58	38333333;	617;86	5;29	31666667;1	083;286	2;54	15;2	222;321	2;46	83333333;1	108;190	9;53	45416667;1	796;270	5;50	90666667;2	12;322	6;49	44722222;1	625;226	4;48	46666667;3	797;512	2;43	45333333;3	757;553	5;51	92333333;2	777;358	9;54	50333333;1	793;255	7;53	43333333;2	053;278	6;47	67666667;4	017;545	8;45	69666667;3	68;534	4;51	10333333;3	483;441	3;34	62666667;1
Welle 2_S23x (2018-10-15)1sec.agd;0;57;1	655;20	8103248418689;100;62;59	83333333;0;2	1;28	38333333;3	788;734	7;44	13333333;6	788;656	3;49	33;3	15;437	8;38	37666667;8	77;1046	5;46	35666667;4	387;562	7;40	19666667;9	08;1065	8;50	67666667;2	103;296	2;40	75333333;9	637;914	8;43	50666667;6	203;815;45	36333333;6	28;796;49	42;3	523;465	1;40	80333333;7	267;959	6;43	66666667;6	02;818	3;50	81;3	243;414	9;40	37333333;7	637;1032	3;0;0;0;0;0;0;0;0;0;0;0;0;0;0;0;0;0;0;0;0;0;0;0;0;42	73333333;1	2;230;48
Welle 2_S25x (2018-11-08)1sec.agd;0;35	4;1	46;16	6072433852505;322;48;0;0;0;20	98333333;2	758;748	6;37	1625;6	408;867;48	22666667;3	903;629	6;40	96;5	627;764	5;50	34333333;1	65;256	3;40	7;5	287;701	4;44	49666667;3	183;470;29	79666667;11	393;1258	1;42	27;4	48;664	5;36	65;10	527;1944	2;27	61;13	317;2004	8;27	48;12	823;1567	5;33	21;8	763;1291	5;45	56333333;5	397;2043	7;41	01333333;3	52;915	7;0;0;0;0;0;0;3	866666667;	083;166	5;22
Welle 2_S26x (2018-10-26)1sec.agd;0;71	7;1	622;27	2531970242702;2262;69;0;0;0;0;0;0;0;0;0;0;0;0;37	66666667;4	117;686	6;27	875;4	275;779	5;31	02777778;11	294;1183	3;36	77777778;7	478;914	5;30	42083333;12	029;1275	8;37	88333333;10	563;986	3;38	75;6	546;817	5;41	54583333;6	021;740	5;35	8125;11	004;1223	8;36	93333333;7	713;922	3;28	95833333;12	954;1246;33	775;8	75;951	8;0;0;0;0;0;0;0;0;0;0;0;0;35	75;3	883;662	6;58	65;	567;85	2;50	78333333;2	833;404	3;45	83333333;5	067;638
Welle 2_S27x (2018-10-15)1sec.agd;0;65	5;1	57;26	5730861292547;3118;49;0;0;0;20	50416667;1	192;465	2;28	0875;16	408;1540	4;51	12333333;2	077;301	5;43	83333333;4	473;591	2;51	33;1	623;243	9;44	31;4	727;599	9;46	34666667;3	167;437	7;34	09333333;14	01;1381	7;42	37666667;5	62;737;39	14;7	5;919	2;31	68666667;9	537;1196	6;35	56333333;10	227;1391	8;36	67333333;9	797;1107	3;47	02333333;3	457;479	4;44	06333333;4	317;614	2;0;0;0;0;0;0;0;0;0;0;0;0;0;0;0;0;0;0;0;0;0;0;0;0;0;0;0;16	33333333;3	6;1193
Welle 2_S28x (2018-11-08)1sec.agd;0;47	7;1	656;17	3939298466709;999;999;0;0;0;15	21666667;1	089;518	1;36	45;8	5;993	4;48	65333333;2	61;395	9;43	44333333;4	03;555	6;47	44;1	877;300	8;41	8;4	14;564	8;44	82333333;3	28;457	9;37	48;10	94;1829	4;34	31333333;9	69;1750	1;42	66333333;6	133;1470	7;38	35666667;6	503;843	2;35	01333333;8	587;1130	2;32	39333333;10	45;1339	5;34	14333333;8	623;1209;40	65416667;4	929;698;0;0;0;0;0;0;0;0;0;31	78333333;5	233;843	3;31
Welle 2_S29x (2018-11-08)1sec.agd;0;30	6;1	431;14	9431501039428;322;48;0;0;0;11	38888889;	522;413	8;24	85;9	279;1271	8;49	51;2	62;452;41	41333333;3	847;613	2;51	18666667;1	633;238	5;42	28333333;3	377;536	9;44	06;3	093;480	3;30	47333333;14	453;1445	1;45	79333333;3	213;465	9;32	81;12	063;2222	8;24	5875;10	717;2250	4;25	09444444;11	361;2416	9;32	44166667;10	033;2758	8;19	725;17	075;2321;34	375;7	083;1026	4;0;0;0;0;0;0;0;0;0;0;0;0;14	7;	667;403	3;47
Welle 2_S2x (2018-10-15)1sec.agd;0;43	4;1	494;19	4441308294311;422;37;0;0;0;6	725;	592;694	3;29	69583333;6	521;924	4;50	29;2	74;389	4;43;5	047;680	9;52	17333333;1	663;232	1;45	16333333;4	07;513	6;46	66;2	863;406	3;31	35;8	14;1054	7;40	34333333;7	053;852	5;30	54;14	14;1733	6;28	15333333;16	017;1832	3;35	18;11	907;1873	5;34	14666667;9	607;1234	9;22	58888889;2	006;531	6;43	73333333;3	133;483	7;0;0;0;0;0;0;0;0;0;0;0;0;0;0;0;0;0;0;30	13333333;8	167;1193
Welle 2_S30x (2018-10-16)1sec.agd;0;51	3;1	525;22	058586401505;723;39;58	37916667;	467;58	4;58	70833333;	313;47	1;27	95;16	075;1586	4;53	825;1	842;212	3;41	65333333;6	157;733;51	15;3	303;452	2;43	59666667;5	717;646	7;49	83;3	42;371	9;32	37916667;12;1229;48	11666667;4	875;502;43	45;6	692;729;40	35416667;9	817;946	2;49	9;3	008;403;43	04583333;5	875;744	7;43	72916667;5	913;778	5;41	09583333;5	917;780	3;58	76666667;	467;62	2;58	45;
Welle 2_S30x (2018-11-08)1sec.agd;0;37	8;1	502;16	7552894409762;325;45;0;0;0;15	57916667;5	717;1309	1;41	86666667;7	65;793	1;46	11;3	713;548	7;43	03666667;4	013;586	1;45	3;2	533;394	2;42	76333333;4	433;586	7;42	45;3	86;544	2;31	34333333;13	46;1414	6;38	08333333;6	947;1077	1;40	87666667;5	52;687	4;42	29333333;5	08;694	7;36	78;5	747;866	5;45	05666667;4	443;598	6;47	73333333;3	55;484	6;27	79333333;1	353;351	8;31	93333333;0;
Welle 2_S31x (2018-10-16)1sec.agd;0;55	7;1	599;21	785035284326;941;15;0;0;0;10	275;	05;41;31	08333333;6	444;962	5;43	625;3	883;544	3;34	0125;7	321;936;31	275;5	463;976;26	87222222;13	972;1704	8;43	27222222;4	544;588	2;20	19166667;13	696;1864	6;21	27333333;15	133;1930	1;25	42;15	803;1783	8;27	83666667;12	607;1550	7;30	15333333;11	17;1435	3;42	43333333;5	997;789	9;40	03;7	98;1013	3;31	47333333;10	02;1296	8;0;0;0;0;0;0;54	93333333;0;1	9;59	38333333;	2;22
Welle 2_S31x (2018-11-08)1sec.agd;0;41	3;1	438;19	9724930894207;265;53;6	966666667;	033;33	1;38	975;4	754;685;41	50833333;8	454;862	3;48	4;3	57;492	4;43	12333333;6	35;722	3;51	18666667;1	907;259	3;42	84333333;5	747;668	5;46	82333333;3	703;457	6;30	42;13	65;1375	5;47	18;3	943;544	9;50	59;3	143;408	8;50	96333333;2	943;411	5;37	41333333;9	773;1195	8;28	49333333;16	223;1929	7;41	71666667;6	233;812	5;43	31666667;2	14;364
Welle 2_S32x (2018-10-16)1sec.agd;0;49	2;1	65;18	0716253443526;9112;16;0;0;0;0;0;0;27	50833333;4	896;853	7;54	25833333;1	604;199	5;48	96666667;3	273;448;51	09333333;2	937;416	3;46	31;3	34;506	5;52	89333333;1	53;228	4;38	05333333;6	713;864	5;44	80333333;4	627;648	7;42	56666667;4	727;725	2;40	03333333;5	327;822	2;44	21666667;4	443;665	3;49	78333333;3	76;514	4;49	30666667;3	57;505	4;34	84;3	867;708	4;0;0;0;0;0;0;0;0;0;0;0;0;6	75;2	467;1405	4;42	98333333;4	967;727
Welle 2_S32x (2018-11-08)1sec.agd;0;62	3;1	589;24	6740393065763;2342;47;0;0;0;24	00833333;3	05;706	5;40	83333333;5	042;638	5;48	22666667;3	503;466	9;41	00333333;5	757;712	7;52	79666667;1	593;219	5;43	99;4	707;548	9;45	01333333;3	557;469	5;33	54333333;9	417;1078;40	7;6	103;784	5;34	72333333;8	607;1124	2;40	27;5	59;739	6;42	91666667;4	92;670	5;46	55666667;3	973;493	8;46	28;3	677;463	4;53	72;2	44;270	6;0;0;0;0;0;0;0;0;0;0;0;0;0;0;0;0;0;0;32	71666667;2	375;478
Welle 2_S33x (2018-10-16)1sec.agd;0;76	9;1	566;31	3576006093732;2342;47;0;0;0;18	50833333;4	688;1019	2;46	9875;7	592;706	3;55	18333333;1	633;190	6;47	94;5	217;558	7;50	21;4	433;538;45	28666667;6	117;682	1;51	84333333;3	017;326	4;44	90333333;7	91;814	4;51	67;4	333;443	2;54	59666667;2	317;273	9;55	79333333;1	707;207	5;56	86;1	183;148	5;51	46666667;3	223;383	9;50	28666667;4	1;481	2;26	53666667;1	623;440	2;0;0;0;0;0;0;0;0;0;0;0;0;0;0;0;0;0;0;6	55;	233;365
Welle 2_S33x (2018-11-08)1sec.agd;0;999;999;999;215;74;0;0;0;21	76666667;3	229;794	4;41	7375;9	375;919;48	04666667;3	557;501	7;42;6	32;756	3;49	99666667;2	41;315	4;42	09333333;6	013;715	2;45	32;4	413;539	1;35	54333333;9	813;1139	3;39	26666667;8	807;1221	4;44	39333333;6	127;739	5;44	38666667;6	713;708	9;46	53;5	047;540	5;49	76333333;3	16;408	9;48	82333333;3	507;467	4;37	99666667;7	967;1094	4;0;0;0;0;0;0;0;0;0;0;0;0;0;0;0;39	98333333;2	983;669	5;56	5;	983;149	8;47
Welle 2_S34x (2018-11-08)1sec.agd;0;48	3;1	587;19	1775567792663;999;999;0;0;0;5	533333333;	433;638	8;31	12222222;5	728;863	8;45	07916667;4	675;695	7;40	05833333;7	792;919	2;48	60833333;3	204;412	9;42	4625;6	075;737	2;45	575;3	683;490	5;32	15833333;12	092;1246	4;39	17083333;5	85;817;43	03333333;4	533;607	7;37	05416667;8	975;1333	8;33	92083333;4	763;841	3;44	56111111;7	239;1453	4;42	09444444;6	594;859	5;52	41666667;1	672;246	7;0;0;0;0;0;0;14	2;	783;434;57
Welle 2_S35x (2018-10-16)1sec.agd;0;39	9;1	611;15	3738208106049;411;41;0;0;0;9	295833333;3	508;1353	7;36	70833333;10	5;1047	7;50	5;1	988;286	5;43	84;5	203;612;46	79;3	89;494;39	82666667;6	657;778	8;45	66;3	763;470;36	9;10	217;1095	3;45	56;6	063;708	9;46	43333333;5	203;587	6;38	72333333;9	587;1035	9;32	03333333;13	337;1335	8;38	78;7	76;902	6;39	02333333;11	673;1125	2;26	45333333;2	907;679	6;0;0;0;0;0;0;0;0;0;0;0;0;6	633333333;	867;922	9;45	525;4
Welle 2_S35x (2018-11-08)1sec.agd;0;48	8;1	523;21	0387539884175;3251;43;0;0;0;7	083333333;1	258;1144	4;39	86666667;5	375;773	4;49	16666667;4	567;791	6;40	43888889;6	061;842	2;51	06111111;2;282	1;41	87777778;4	717;608	8;46	37777778;3	1;453;35	91111111;8	644;1041	8;46	98333333;4	189;547	1;40	17222222;6	356;860	3;48	92222222;3	167;444	6;36	27222222;11	194;1476	8;37	78888889;11	633;1453	6;51	59444444;3	628;902;38	26111111;2	272;681	4;0;0;0;0;0;0;4	433333333;	883;976	8;44	5;3
Welle 2_S36x (2018-10-16)1sec.agd;0;999;999;999;999;999;0;0;0;0;0;0;26	81666667;13	7;1443	8;51	02777778;1	5;239	3;39	94583333;6	442;829;45	72083333;3	267;500	9;32	0375;10	258;1255	2;47	47083333;3	3;451	2;29	325;14	504;1452	2;42	89166667;6	892;727	3;34	24583333;8	825;1114;36	25;9	306;1245	6;26	1;12	972;1578	6;25	01111111;17	717;1723	7;31	09166667;5	817;883	1;33	38333333;1	567;355	4;0;0;0;0;0;0;0;0;0;0;0;0;0;0;0;14	76666667;5	75;5096	7;49	76666667;6	95;1771	1;49	73333333;7	3;1165	2;44
Welle 2_S36x (2018-11-08)1sec.agd;0;46	8;1	638;17	4428745857317;411;41;0;0;0;42	03333333;4	083;586	5;40	62777778;7	094;741	4;47	025;3	504;517	9;42	1;6	133;774	5;48	94583333;1	888;288	3;43	29166667;4	492;582;44	37083333;3	858;518	1;37	5875;10	188;1129	8;35	03333333;11	538;1509	6;47	00416667;4	013;520	5;44	92916667;5	092;655	4;50	72083333;3	383;432	1;37	65;8	575;1110	4;49	39583333;2	858;397	2;45	70833333;3	246;515	4;0;0;0;0;0;0;0;0;0;0;0;0;0;0;0;39	28333333;5	55;823
Welle 2_S37x (2018-11-08)1sec.agd;0;37;1	489;16	6883088473746;214;72;0;0;0;22	41666667;1	875;560	2;37	61666667;8	3;894;45	49583333;3	371;505	5;40	8375;5	204;711	3;48	74583333;1	642;283	7;40	47916667;4	342;606	9;44	05416667;3	367;485	9;36	125;9	021;988	3;36	61666667;7	571;987	3;36	5375;7	521;989;31	05;11	579;1490	4;38	27083333;8	4;1099	4;37	86666667;7	538;982	4;39	74583333;7	292;952	4;45	425;3	513;501	7;0;0;0;0;0;0;0;0;0;0;0;0;11	61666667;1	533;777	6;47	63333333;1
Welle 2_S38x (2018-10-22)1sec.agd;0;74	5;1	723;25	0949143556047;2643;68;0;0;0;10	13333333;	683;556	2;34	26666667;10	85;1182;46	05;4	961;544	7;45	975;5	908;679	5;46	17083333;5	35;666	2;43	79583333;7	192;774	9;47	9625;4	067;478	6;41	0875;6	258;738	7;49	825;1	779;309;52	60833333;1	908;252	8;49	22916667;3	454;457	4;51	5;2	996;365	7;43	40833333;3	842;572	8;38	19583333;5	15;784	1;41	12083333;2	413;417	1;0;0;0;0;0;0;0;0;0;0;0;0;0;0;0;0;0;0;2	866666667;	575;1723	9;46
Welle 2_S38x (2018-11-08)1sec.agd;0;39	7;1	501;17	6209420235499;332;55;0;0;0;27	63333333;	317;120	2;23	90416667;16	721;1787	1;43	41666667;4	767;684	1;36	9;6	777;880	9;47	76;2	497;362	2;38	21333333;6	08;782	4;41	64333333;4	8;631	5;30	45666667;14	67;1462	1;34	00666667;10	947;1259	5;35	26333333;9	74;1143	8;35	80666667;9	127;1168	5;41	32666667;5	357;737	2;36	61333333;3	74;608	3;27	75;1	172;429	3;45	06666667;2	983;484	1;0;0;0;0;0;0;13	78333333;
Welle 2_S39x (2018-11-08)1sec.agd;0;35	1;1	516;15	2724500664852;522;33;0;0;0;12	48888889;	967;532	5;34	19444444;9	361;982	8;50	4625;2	417;350;40	8;5	483;733;49	49166667;2	163;321;43	20416667;4	042;525	7;45	4875;3	058;444	8;32	02916667;12	2;1231;41	09583333;6	021;776	3;40	31666667;5	642;753	4;36	51666667;7	004;984	4;26	56666667;11	908;1652	4;24	475;14	475;1952	2;45	3625;3	138;472	4;42	80833333;4	208;650	6;0;0;0;0;0;0;0;0;0;0;0;0;0;0;0;0;0;0;0;0;0;30	78333333;4	8;857	5;47	25;2	9;433;44
Welle 2_S3x (2018-10-15)1sec.agd;0;34	6;1	454;16	366178582443;215;74;6	933333333;1	267;1012	3;43	525;4	1;588	1;37	08333333;7	696;918	9;46	45333333;3	437;480	6;40	10666667;7	117;892;51	76333333;1	457;230	8;45	35;4	133;535	8;47	4;2	627;377	6;31	73333333;15	847;1481	2;47	53333333;4	757;535;35	00666667;10	077;1248	7;27	83666667;16	367;2005	9;18	41;17	11;2201	1;26	96666667;15	523;2117	5;29	57916667;3	546;695	1;24	05;	967;321;0;0;0;0;0;0;0;0;0;0;0;0;46	98333333;2
Welle 2_S40x (2018-11-08)1sec.agd;0;54	7;1	473;25	2105216826617;422;37;0;0;0;26	49583333;3	213;724	3;40	375;6	579;749	6;48	83;3	72;568	7;40	59;7	437;889	3;49	19;2	717;359;42	43333333;5	513;674	4;41	12333333;5	787;718	1;29	74;17	743;1755	6;47	80666667;3	7;501	1;45	65666667;4	857;647	6;37	12;10	643;1409	4;34	98666667;10	143;1422	7;37	62;9	143;1234	2;46	95666667;3	173;444	3;40	61;2	23;383	7;0;0;0;0;0;0;0;0;0;0;0;0;0;0;0;28	65;	2;59
Welle 2_S41x (2018-10-16)1sec.agd;0;42	8;1	564;17	4972691178106;9112;16;0;0;0;13	975;	692;446	1;33	43333333;4	921;749	9;55	05833333;1	567;181	7;50	39666667;3	58;420	5;51	30666667;3	73;445;48	64;4	343;504	6;53	84;1	94;217	7;41	5;7	91;857	9;48	92333333;3	11;424	7;44	47;5	483;619	8;44	72333333;5	517;644	8;45	94333333;3	703;518	3;49	85333333;2	12;349	9;52	78;1	357;228	4;38	99;1	32;294	5;0;0;0;0;0;0;0;0;0;0;0;0;24	44166667;1	175;457
Welle 2_S41x (2018-11-08)1sec.agd;0;50	5;1	507;22	2364202621784;122;68;0;0;0;16	975;3	292;1056	3;42	46666667;6	658;654	4;49	13888889;3	922;529;44	49444444;6	106;744	3;51	22222222;1	272;225;45	85;4	533;537	8;47	88333333;3	344;409	6;41	20555556;8	594;865	6;41	65555556;7	106;814	2;43	89444444;6	733;863	2;40	81666667;5	983;782	8;40	57777778;6	228;1113	8;39	32222222;8	061;955	1;38	17222222;8	211;1021	1;38	00555556;1	594;291	6;0;0;0;0;0;0;0;0;0;0;0;0;32	39166667;2	85;599	3;44
Welle 2_S42x (2018-11-08)1sec.agd;0;999;999;999;999;999;0;0;0;8	316666667;	583;467	5;24	0375;7	929;1356	3;48	58333333;3	267;522	9;40	45666667;5	997;803	6;49	64333333;1	917;289	4;43;4	643;570	5;44	81666667;3	53;488	9;25	72333333;16	643;1713	9;45	44;3	897;523	5;44	64;4	82;583	9;33	54333333;10	253;1544	2;28	86666667;13	563;1966;33	97333333;10	77;1561;45	78;4	61;633	5;32	27;2	06;468	3;0;0;0;0;0;0;3	55;	383;652	1;55	2;	833;139;46	18333333;4	483;573
Welle 2_S44x (2018-11-08)1sec.agd;0;47	4;1	53;20	2486223247469;999;999;0;0;0;0;0;0;25	46666667;10	222;1455	4;48	85416667;3	021;444	1;39	8;4	6;689	4;50	04583333;2	188;320	2;41	5125;3	642;570	3;47	2875;2	983;420	7;41	4375;5	846;820	2;46	87916667;3	863;520	4;40	56666667;4	967;726	2;35	10416667;11	738;1290	6;42	7875;6	246;811	4;43	7;6	513;804	1;41	775;7	188;974	6;28;3	833;820	8;0;0;0;0;0;0;0;0;0;0;0;0;30	66666667;4	525;909	3;46	80833333;3	725;545;39
Welle 2_S45x (2018-11-08)1sec.agd;0;39;1	527;16	7257858867819;411;41;0;0;0;16	475;2	146;780	6;39	49583333;7	263;824	8;47	88;3	623;520;39	72666667;5	747;774	5;50	02666667;2	08;298	2;41	97666667;4	227;570	4;45	24666667;3	507;462	7;33	67333333;12	39;1222	9;38	94333333;7	893;962	6;32	08;9	557;1245	2;33	33333333;9	73;1290	3;31	31666667;10	78;1530	2;30	31;11	403;1595	9;41	23333333;3	483;549	4;25	25833333;1	9;524	6;0;0;0;6	666666667;1	017;1002	3;50
Welle 2_S4x (2018-10-15)1sec.agd;0;69	8;1	595;27	436837295231;320;46;0;0;0;7	129166667;	938;852	2;26	71666667;15	933;1570	4;47	22666667;4	31;560	5;40	97;7	84;914	3;49	42;2	587;345	3;42	04666667;6	433;747	3;46	66;3	353;445	3;26	57666667;21	79;2123	9;44	32;5	67;674	4;44	08666667;5	82;676	9;39	83333333;9	553;1066	9;31	68;12	417;1471	7;35	94333333;10	017;1219	3;38	46;7	217;950	1;45	09;4	997;642	6;0;0;0;0;0;0;0;0;0;0;0;0;37	95;1
Welle 2_S5x (2018-10-15)1sec.agd;0;999;999;999;999;999;0;0;0;22	61666667;3	917;975	2;36	58333333;9	592;979	6;48	21333333;3	01;438	5;37	03666667;9	19;1141	3;43	15333333;5	047;682	4;41	3;6	9;855;50	49333333;1	973;280	8;33	61333333;11	087;1125	4;42	97333333;5	463;685;38	99666667;5	563;763	7;30	83333333;12	025;1693	3;35	67916667;8	567;1133	9;51	7625;2	571;331	3;37	40333333;5	257;796;44	58666667;4	853;676	5;0;0;0;0;0;0;16	05;1	467;673	1;43	01666667;2	783;470	4;0;0;0;14	43333333;1
Welle 2_S6x (2018-10-26)1sec.agd;0;43	8;1	429;21	449128592423;2144;69;0;0;0;0;0;0;0;0;0;0;0;0;0;0;0;0;0;0;51	83333333;4	083;461	8;45	75;6	1;914	5;22	23333333;14	15;1848	6;42	5;2	667;598	7;32	12222222;3	911;697;44	65;4	933;754	3;44	67777778;4	85;651	9;42	85555556;4	294;630;42	41666667;5	489;773	6;49	10555556;3	433;472	1;0;0;0;0;0;0;0;0;0;0;0;0;20	4;	7;335	5;53	41666667;1	117;208	7;56	15;	783;135	3;31	55833333;4	433;935	5;44	84166667;5	692;717	5;45	11666667;2	508;457	2;40
Welle 2_S7x (2018-10-15)1sec.agd;0;56	2;1	643;20	8190634459106;2264;55;0;0;0;5	666666667;	267;601;31	12222222;8	811;1186	2;50	23333333;2	053;304	7;47	57;4	71;552	5;54	87666667;1	28;163	7;49	00333333;3	283;431	6;49	88;2	43;341	9;47	05;4	81;593	3;48	09666667;4	103;514	6;48	56;4	793;541	6;45	79666667;4	817;645	6;51	64;2	47;317	4;53	57;2	09;267	3;54	76666667;1	773;220;33	81666667;2	673;511	2;0;0;0;0;0;0;0;0;0;25	3;6	233;1240	3;40
Welle 2_S7x (2018-11-08)1sec.agd;0;62	5;1	553;25	9141582107041;522;33;59	6;	1;12	5;24	58333333;3	758;739	2;30	90555556;6	767;918	3;44	3125;5	367;716	9;35	4375;7	092;954	8;46	8375;3	121;438	5;42	65416667;4	575;586	3;40	95416667;5	7;735	3;27	25;13	588;1471	7;28	525;13	646;1668	9;28	98333333;11	433;1338	7;38	01666667;5	871;853;38	72916667;6	504;850	4;44	95833333;4	571;600	8;45	67916667;4	458;591;35	125;3	088;584	7;19
Welle 2_S8x (2018-10-26)1sec.agd;0;44	8;1	589;17	7431293889987;322;48;0;0;0;0;0;0;0;0;0;0;0;0;25	18333333;1	767;572	4;28	58888889;5	467;1205;34	24166667;9	65;1279	2;37	3125;8	513;1112	6;27	66666667;8	267;1472;37	97;7	04;1077	6;36	19666667;7	527;1099	4;28	99666667;14	177;1589	9;32	35;8	973;1326	6;27	68;10	637;1445	9;32	41666667;9	777;1335	3;38	54;7	77;963	6;0;0;0;0;0;0;0;0;0;16	58333333;1	767;914	8;15	525;10	633;2799	7;33	05;8	283;1037	9;40	79166667;5	917;880	2;32
Welle 2_S9x (2018-10-15)1sec.agd;0;36	7;1	598;14	3718446556318;143;59;48	53333333;	133;19;39	22916667;4	008;645	6;26	525;10	413;1287	7;51	07666667;2	24;339;41	82666667;5	437;743;52	36;1	277;197	6;41	56666667;4	617;640	1;46	30666667;3	117;443	7;30;9	693;1150	9;40	55333333;4	29;640;35	03333333;11	967;1367	4;43	31333333;4	94;682;41	28666667;6	317;1131	8;45	87333333;3	84;522	6;50	64666667;2	207;318	6;33	78666667;3	897;761	6;0;0;0;0;0;0;26	98333333;	483;146;55	51666667;	783;148
Welle 2_T10x (2018-10-09)1sec.agd;0;999;999;999;999;999;0;0;0;19	21111111;16	772;1797	8;51	31666667;3	322;343	7;41	8;7	083;797	1;44	4875;5	942;783	5;45	12916667;5	467;721	3;38	84583333;7	529;948	5;48	06666667;2	646;377	9;41	125;7	558;779	7;25	79583333;17	017;1776	8;28	19444444;10	85;1482	9;35	9;8	461;1052	2;24	63888889;16	872;1899;30	81111111;15	478;1824	2;31	33888889;9	978;1328	7;41	09166667;2	675;469	5;0;0;0;0;0;0;0;0;0;0;0;0;0;0;0;31	53333333;	75;212;21	15;5	983;1245	1;32
Welle 2_T10x (2018-11-05)1sec.agd;0;49	5;1	643;18	337075455028;215;74;0;0;0;0;0;0;10	775;1	971;958	6;34	66666667;9	503;962	9;52	86;3	163;319;43	76333333;6	83;711	6;44	44666667;5;732	3;45	47666667;4	097;532;51	59333333;1	8;271	2;34	12666667;12	47;1268	2;45	27333333;4	743;608	2;40	81333333;5	417;704	8;34	78333333;11	843;1954	4;32	16666667;11	203;1429	1;30	24333333;9	167;1288;41	27083333;4	167;594	2;0;0;0;0;0;0;0;0;0;0;0;0;21	15;7	6;1311	5;12	95;26	95;3525	3;20	95;17	933;2255
Welle 2_T10x (2018-11-30)1sec.agd;0;61	3;1	601;23	9154088969222;320;46;0;0;0;6	966666667;0;5	2;28	55555556;8	272;1089	9;49	57666667;2	627;342	9;43	9;6	813;846	3;50	57666667;2	413;350	7;44	50333333;5	56;653	2;50	85;2	12;276	9;39	30333333;7	623;875	8;45	29333333;5	58;620	4;39	54;9	417;949	6;42	06333333;7	32;791	2;42	93333333;6	713;728	5;43	25666667;5	717;701	6;50	35666667;4	047;446	8;42	24666667;3	67;467	6;0;0;0;0;0;0;0;0;0;4	533333333;	267;480
Welle 2_T11x (2018-10-09)1sec.agd;0;39	9;1	449;19	0036106860303;431;47;0;0;0;12	0875;1	321;738	5;33	2875;12	254;1262;42	7;4	375;586	8;40	12;6	257;881	1;43	34333333;6	12;816	1;32	62666667;9	853;1298	1;46	39333333;4	013;506	7;35	46666667;9	593;1091	9;38	77666667;6	597;836	4;39	48333333;7	45;962	8;39	79666667;9	33;1023	9;34	74333333;12	583;1720	4;38	56333333;9	74;1302	4;39	94666667;5	67;1099	3;44	65833333;2	5;398	2;0;0;0;0;0;0;0;0;0;37	29166667;2	767;566
Welle 2_T11x (2018-11-13)1sec.agd;0;999;999;999;999;999;59	45833333;	15;18	3;45	71666667;2	092;355	5;35	6;12	167;1195	2;54	59333333;1	683;229	6;53	37;2	013;263	6;57	94666667;	303;54	6;48	35333333;3	39;456	2;56	77;	54;75	7;34	85666667;13	827;1256	6;52	72;1	92;268	8;53	59666667;1	82;243	1;50	40666667;3	147;379	3;37	80666667;13	02;1504	3;39	28666667;11	473;1245	7;49	00333333;3	54;445	6;55	31;1	11;162	8;0;0;0;0;0;0;0;0;0;43	56666667;2
Welle 2_T11x (2018-11-30)1sec.agd;0;999;999;999;999;999;0;0;0;23	86111111;6	661;1124	5;44	26666667;6	872;729	3;49	6375;2	546;351	5;38	95416667;8	6;1127	3;42	0625;6	058;818	8;38	42916667;6	779;939;40	0625;4	7;666;34	39166667;11	038;1200	2;37	04583333;10	604;1137	4;29	17083333;14	079;1509	5;29	74166667;9	238;1267	7;34	8625;9	929;1304	5;40	1625;6	383;839;43	48333333;5	971;767	8;37	87916667;7	067;1038	7;0;0;0;0;0;0;0;0;0;0;0;0;44	03333333;4	55;605	7;19	5;14	283;1800	9;14	18333333;13
Welle 2_T12x (2018-10-22)1sec.agd;0;38	1;1	504;16	8433821865097;3354;52;0;0;0;17	55833333;	875;439	4;22	47222222;8	961;1291;42	08888889;6	539;823	4;44	48333333;5	163;676	3;44	89583333;4	717;621	7;36	8875;8	058;1056	1;44	4625;3	121;462	2;28	81666667;6	717;1064;49	0625;1	967;306	6;11	00416667;22	629;2936	9;27	23333333;8	55;1169	5;44	91666667;3	629;524	1;36	32916667;1	975;385	9;52	99444444;1	733;253	1;21	32777778;2	95;798	1;0;0;0;0;0;0;0;0;0;0;0;0;0;0;0;0;0;0;23	4;4	117;872	8;32
Welle 2_T12x (2018-12-06)1sec.agd;0;41	2;1	494;18	458483644529;999;999;0;0;0;34	04166667;3	704;698	7;36	01666667;11	096;1071	1;46	60666667;3	137;428	5;40	79666667;5	367;674	2;46;3	803;546	1;41	21666667;5	43;736	6;47	39666667;2	793;395	6;41	01666667;7	787;779	8;42	98666667;7	09;728	3;43	63666667;4	99;597	1;44	22;4	053;577	6;39	05333333;5	453;827	3;47	80833333;3	496;490	5;42	05;4	317;605	6;53	37222222;1	333;218	5;0;0;0;0;0;0;0;0;0;0;0;0;0;0;0;0;0;0;0;0;0;	616666667;	35;3703
Welle 2_T13x (2018-10-09)1sec.agd;0;52	5;1	525;22	5745767266864;300;51;6	95;	033;57	2;24	10416667;11	308;1398	6;52	65833333;3	117;326	7;44	17916667;5	238;595	6;45	69666667;5	153;661	4;48	37333333;4	173;538	8;36	11333333;8	953;1126	5;49	47333333;2	787;359	5;43	04333333;6	873;723	2;35	31;12	3;1245	4;40	28;8	61;1033	4;25	63333333;14	727;1743	1;12	51;27	863;3133	8;20	50333333;20	91;2503	8;35	65333333;10	1;1181	1;26	27;3
Welle 2_T13x (2018-10-17)1sec.agd;0;48;1	585;19	1065688781857;2342;47;0;0;0;29	17083333;8	025;1036	1;35	40833333;12	292;1108	1;44	79166667;5	375;526	7;47	04;3	603;454;45	67;6	44;802	8;39	17333333;9	26;1068;44	92333333;3	743;477	5;37	09333333;13	54;1185	3;49	49666667;3	253;423	2;42	73333333;7	083;818	1;40	78;9	32;1085	2;41	38333333;7	697;957	5;36	24;8	203;1183	4;42	97916667;4	867;639	1;37	10555556;2	25;438;0;0;0;0;0;0;0;0;0;16	68333333;	717;345	1;41	03333333;5	4;722
Welle 2_T13x (2018-11-05)1sec.agd;0;39	5;1	54;16	6554224995783;241;66;0;0;0;0;0;0;18	95;	033;15	6;35	04666667;12	643;1218	6;50	96;3	807;404	9;43	62666667;7	293;748	6;44	37666667;3	53;533	5;43	14333333;4	837;597	6;49	80333333;1	83;289	9;35	26;15	71;1444	8;44	62333333;5	743;666	8;37	66666667;10	263;1088	4;31	77333333;10	747;1180	6;43	90416667;6	571;917	8;36	33333333;6	323;840	3;49	99666667;2	927;406;0;0;0;0;0;0;0;0;0;0;0;0;0;0;0;18	43333333;3	267;983	8;36	88333333;5	883;892
Welle 2_T14x (2018-10-17)1sec.agd;0;44	7;1	535;18	9710235652368;8331;37;0;0;0;11	55555556;	6;474	9;39	1;7	9;869	7;39	16666667;12	739;1137;37	3875;6	783;836	9;40	75416667;8	292;971	9;30	5625;11	854;1297	4;32	52083333;10	475;1150	3;28	1125;13	475;1499	3;42	0875;5	846;877	1;46	50833333;2	813;438;38	80416667;5	788;827;37	44583333;6	721;947	2;36	20833333;6	85;1012	9;40	95;5	775;776	6;40	44583333;6	104;849	3;0;0;0;0;0;0;0;0;0;0;0;0;0;0;0;0;0;0;14	88333333;1	05;647	5;41	1;4
Welle 2_T14x (2018-11-30)1sec.agd;0;999;999;999;133;77;0;0;0;17	175;2	571;873	5;28	32083333;8	767;1186	7;48	03333333;2	453;360	5;38	26666667;7	543;1045	7;42	72666667;7	347;940	2;37	87666667;7	56;1023	1;39	45666667;5	387;715	8;29	88333333;11	943;1408	3;37	33666667;8	647;1230	1;28	88333333;11	453;1512	7;32	14;7	107;1045;39	07;7	307;958	1;40	22;5	05;730	5;34	00666667;9	83;1130	4;31	61666667;5	76;839	8;0;0;0;0;0;0;41	61666667;2	867;477	7;40	15;2	133;376
Welle 2_T15x (2018-10-08)1sec.agd;0;41	7;1	526;17	9071712853141;2131;71;0;0;0;	633333333;	233;2577	1;27	29166667;4	25;824	6;48	44583333;2	817;383;34	78333333;3	81;631	7;48	48666667;2	953;436	9;35	36;6	89;971	3;35	59666667;6	917;917	9;30	18666667;10	887;1484	4;31	93;9	07;1267	6;35	49666667;7	597;991	1;41	03666667;4	577;667	6;26	34666667;6	46;1087	7;24;15	2;2202	8;45	05;4	05;593	6;40	725;2	308;389	8;0;0;0;0;0;0;0;0;0;26	06666667;2	433;651	5;45
Welle 2_T15x (2018-10-22)1sec.agd;0;999;999;999;999;999;0;0;0;0;0;0;13	42777778;21	694;2800	3;42	4;8	322;1041	8;48	9375;3	975;493	1;45	7625;5	763;752	2;42	45833333;7	988;911	7;49	00416667;3	225;406	4;35	0125;15	213;1417	7;40	0875;4	558;618	6;49	54444444;3	833;503	4;39	05833333;2	3;406	1;50	29166667;4	017;547	9;40	55416667;8	575;1117	8;37	32083333;10	746;1222	8;37	26666667;2	325;432;0;0;0;0;0;0;0;0;0;0;0;0;40	83333333;2	483;407	4;48	26666667;4	133;539	9;33	4;7	85;1011
Welle 2_T15x (2018-11-12)1sec.agd;0;999;999;999;999;999;0;0;0;19	24583333;1	563;531	8;27	35416667;16	488;1493	5;49	79583333;2	533;306	3;46	875;3	871;448	7;48	36666667;3	196;379	7;40	98666667;7	007;806	1;42	64333333;5	413;698	2;31	79666667;14	307;1397	3;51	56666667;2	733;357	7;45	54583333;4	971;666	1;33	65;10	387;1303	5;41	87;7	62;990	9;37;9	98;1295	1;51	65333333;2	437;330	6;19	54666667;3	847;994	3;0;0;0;0;0;0;0;0;0;10	41666667;	608;380	9;26	225;2	508;568
Welle 2_T15x (2018-11-30)1sec.agd;0;37	4;1	468;17	3547951206112;221;89;0;0;0;5	316666667;	317;574	4;23	34166667;11	138;1333	4;48	31666667;2	203;332	3;38	07333333;7	003;942	2;42	83666667;5	28;734	8;37	39;5	873;803	7;41	51;3	343;532	5;29	81;14	587;1548;37	40333333;7	847;1057	6;35	775;8	95;1014;38	24583333;7	975;868	9;41	34166667;5	642;693	5;43	0625;5	104;605	1;45	7;4	9;567	4;42	52;4	32;599	4;0;0;0;0;0;0;0;0;0;6	983333333;	9;748	3;37
Welle 2_T16x (2018-10-08)1sec.agd;0;50	2;1	585;19	9822866184359;2342;47;0;0;0;0;0;0;20	13333333;9	175;1593	8;49	40833333;2	617;353	4;31	43;6	517;961	6;49	24;3	193;429	2;35	53;9	187;1148	7;36	30333333;7	73;947	9;34	54666667;10	027;1217	9;35	00333333;10	07;1190	4;40	59666667;6	52;823	6;33	90333333;9	373;1158	9;46	99666667;3	443;472	6;50	97;2	74;380	1;51	8;2	677;369	5;45	08333333;3	57;539	6;0;0;0;0;0;0;0;0;0;3	716666667;	133;233	9;23	03333333;5
Welle 2_T16x (2018-10-17)1sec.agd;0;40	5;1	57;16	4306868432796;910;17;0;0;0;15	05555556;1	144;544	8;30	525;6	096;876;47	7875;4	392;445	5;44	27666667;4	217;549	4;49	44333333;5	537;676	6;43	08;6	747;759	1;48	61666667;3	953;437	4;36	2;6	477;822	7;52	93;1	573;234	3;48	86666667;2	343;356	2;46	38333333;3	74;470	6;40	07;6	263;857	7;50	72;2	38;329	3;54;1	397;207	4;46	88333333;1	233;222	4;0;0;0;0;0;0;0;0;0;0;0;0;0;0;0;0;0;0;0;0;0;44	28333333;1	767;333	5;54
Welle 2_T16x (2018-11-05)1sec.agd;0;79	5;1	657;28	9549028298956;999;999;0;0;0;0;0;0;0;0;0;28	48333333;8	513;1177	5;50	33;3	707;412	8;41	59333333;7	957;870	4;45	21333333;3	967;594;42	48333333;5	493;670	4;49	56333333;2	063;293	7;39	18333333;8	997;978	3;45	72666667;6	113;646	3;50	00333333;3	5;402	9;45	70666667;5	477;647	9;47	54333333;3	14;435	8;44	13;4	973;662	7;48	24;3	363;474	6;0;0;0;0;0;0;0;0;0;0;0;0;0;0;0;0;0;0;0;0;0;35	55;1	033;232;56	55;	783;132	2;52	79166667;2	325;311	3;57
Welle 2_T16x (2018-11-30)1sec.agd;0;41	1;1	521;17	7657437557301;120;68;0;0;0;6	966666667;	033;49;35	31111111;7	494;1017	5;51	2875;1	567;253	8;40	42083333;7	375;979	8;41	06666667;6	313;887	4;39	09166667;7	158;888	3;43	20833333;3	633;516	6;26	50416667;13	896;2367	4;25	68333333;20	238;4970	5;35	5625;10	325;1228	4;41	53888889;6	672;1012	4;35	31666667;9	189;1295	2;38	8125;5	413;1188	2;45	59166667;6	642;772	1;44	37916667;3	558;543	2;0;0;0;0;0;0;0;0;0;20	9;	525;220
Welle 2_T17x (2018-10-08)1sec.agd;0;38	9;1	469;18	0262757297282;441;40;0;0;0;4	166666667;2	117;2121	4;31	49166667;5	888;876	7;45	1;2	917;453	4;31	94;4	887;789	5;43	77333333;4	95;694	2;31	87666667;10	543;1398	6;32	33666667;9	933;1299;32	85666667;11	567;1561	5;36	18;9	66;1343	7;44	45333333;3	843;530	7;30	86333333;14	167;1734	9;20	82666667;9	52;1626	8;38	71111111;4	828;725	4;41	18333333;4	05;630	4;3	916666667;	033;94	6;0;0;0;0;0;0;0;0;0;0;0;0;0;0;0;27	1;2	567;620
Welle 2_T17x (2018-10-17)1sec.agd;0;46	1;1	59;18	2350381709584;8331;37;1;0;2;36	02222222;5	633;787	4;29	47222222;9	35;1137;37	35;7	978;886	1;44	85416667;3	621;510	9;44	31666667;7	971;959	8;37	34583333;7	367;952;41	58333333;4	763;575;28	53333333;12	367;1383	4;42	72916667;4	879;682	6;41	2;4	921;705	7;45	2625;3	742;494	3;38	24166667;8	479;1139	5;35	98333333;12	454;1539	2;37	97083333;9	308;1131	2;45	50416667;3	913;553	5;0;0;0;0;0;0;0;0;0;0;0;0;	95;	667;3903	6;41	86666667;3
Welle 2_T17x (2018-11-05)1sec.agd;0;70	6;1	615;27	0682168907974;2342;47;0;0;0;0;0;0;12	44583333;2	333;981	4;38	57333333;9	71;974	1;54	14333333;3	05;295	5;45	68;6	533;674	4;45	86666667;3	753;577	8;46	15666667;3	743;495	9;54	12;1	473;201	9;34	81333333;15	073;1542	6;48	68;3	113;417	3;51	13333333;2	58;345	7;40	09333333;7	877;981	5;40	89666667;7	93;970	9;42	97666667;7	123;901	5;53	35666667;1	833;265	2;0;0;0;0;0;0;0;0;0;0;0;0;41	21666667;1	4;298;35	575;1	183;272
Welle 2_T18x (2018-10-08)1sec.agd;0;45	3;1	48;20	6811541271001;140;53;58	11666667;	567;80	7;40	87222222;1	3;248;29	3875;9	621;1194	6;35	4375;2	188;410	7;31	20416667;6	025;965	4;44	95833333;5	113;725	3;29	15333333;8	893;1276	6;36	92666667;8	853;1012	8;27	97;11	22;1569	5;38	21666667;7	258;955	9;39	94;4	693;656	9;31	13333333;12	188;1275	2;39	80416667;7	108;895;37	0875;9	646;1067	6;42	1;6	063;743	7;42	225;7	113;864	1;59
Welle 2_T18x (2018-10-17)1sec.agd;0;40;1	515;17	4274853227897;325;45;0;0;0;6	041666667;	517;689	3;24	26666667;10	756;1294	1;40	54444444;6	911;702	6;46	37916667;3	871;509	6;45	0125;8	046;960	8;39	68333333;8	633;968	1;44	47083333;5	65;613	5;29	98333333;9	742;1264	2;50	4625;2	879;409	5;41	55;5	738;760	4;38	77083333;6	371;826	7;34	81666667;10	771;1279	5;34	7625;8	279;1077	8;52	06666667;1	942;273	4;26	8625;1	792;470	3;0;0;0;0;0;0;0;0;0;0;0;0;0;0;0;25	65;	925;281
Welle 2_T18x (2018-11-05)1sec.agd;0;73	8;1	624;27	9823582227183;400;41;0;0;0;37	83333333;	125;29	2;33	03333333;4	188;704	9;42	37666667;8	673;851	5;53	91;3	35;328;46	63;6	397;651	8;49	02666667;3	887;529	1;48	78;3	797;447	3;54	04;1	277;196	1;34	27666667;15	927;1692	4;51	73333333;2	62;337	1;41	04;4	313;580	1;40	88333333;6	8;837	1;43	91333333;3	917;539	4;49	17666667;2	617;372	8;47	76;3	223;466	2;0;0;0;0;0;0;0;0;0;0;0;0;41	18333333;	85;151;47
Welle 2_T18x (2018-11-30)1sec.agd;0;37;1	501;16	422540424971;233;71;0;0;0;9	927777778;	678;559	6;28	53333333;9	861;1324	9;49	65833333;1	954;309	2;40	5125;7	279;1027	3;45	6875;4	496;603	9;42	68333333;4	821;671	1;46	8875;2	254;367	7;32	45;9	775;1180	4;38	38333333;6	796;924	2;29	41666667;11	963;1553	3;25	98333333;9	067;1367	5;33	66666667;9	678;1209	8;41	30555556;6	544;781	8;29	96666667;5	625;937	7;32	1625;1	658;416	9;0;0;0;0;0;0;0;0;0;7	366666667;1;873	2;41;4
Welle 2_T19x (2018-10-08)1sec.agd;0;999;1	565;999;322;48;0;0;0;0;0;0;25	57916667;7	492;1085	7;44	95;3	213;470	8;33	15666667;4	717;749	3;43	35666667;5	14;677	1;32	49333333;8	003;1062	4;32	55333333;8	427;1079	2;29	55333333;10	117;1258	8;36	60333333;6	683;928	5;34	98333333;5	037;782	7;26	67916667;13	679;1516	7;45	78333333;4	225;571	2;42	13666667;3	167;478	2;45	32333333;4	17;577	7;46	55;3	527;483	6;0;0;0;0;0;0;0;0;0;0;0;0;0;0;0;1	6;	233;1194	7;46	875;2	633;391	7;44
Welle 2_T19x (2018-10-17)1sec.agd;0;41	7;1	57;16	9175220090065;820;29;0;0;0;3	65;	483;1208	3;28	96666667;11	096;1283	8;40	64583333;6	65;716	4;39	31666667;6	37;774	3;47	35333333;6	247;776	1;36	60666667;10	31;1113	3;44	87;4	057;534	7;32	60333333;12	567;1382	7;39	45;7	877;893;39	1;4	633;673	8;33	6125;13	517;1482	4;25	01;16	22;2006	2;30	47916667;13	483;1690	5;26	55416667;9	367;1763	7;30	34444444;12	706;1508	2;0;0;0;0;0;0;0;0;0;0;0;0;0;0;0;0;0;0;0;0;0;5	366666667;7	233;2345;19
Welle 2_T19x (2018-11-30)1sec.agd;0;43	5;1	615;16	6780089907888;216;60;0;0;0;11	85;1	733;927	8;36	675;5	621;793	4;48	86666667;2	133;321	8;35	88;7	493;996	1;41	43333333;5	76;789;37	40666667;5	337;759	1;42	42333333;2	977;491	2;34	72;7	347;987	5;40	91333333;6	507;857	5;35	74333333;8	163;1036	6;29	21666667;10	327;1350	3;39	73;6	417;823	7;49	75666667;2	857;398	7;40	26666667;7	367;946;42	90333333;6	313;863	6;0;0;0;0;0;0;	433333333;	317;3212	6;38
Welle 2_T1x (2018-10-05)1sec.agd;0;999;999;999;999;999;0;0;0;32	98888889;1	894;465	8;27	29583333;6	467;1035	2;54	35416667;1	296;191	1;40	35833333;7	204;968	8;52	94583333;1	829;256;33	00333333;6	553;1094	3;38	86666667;12	177;1467	6;40	12666667;6	137;811	9;44	60333333;6	363;948	1;49	47666667;2	577;377	4;47	72666667;3	333;456	1;39	11666667;7	567;1103	3;30	77333333;12	87;1741	6;38	83333333;7	687;1060	3;43	09;2	983;413	4;0;0;0;0;0;0;0;0;0;0;0;0;40	66666667;1	55;320;44	65;3	05;523	9;25
Welle 2_T1x (2018-10-22)1sec.agd;0;46	1;1	548;19	2379597914121;112;70;0;0;0;4	683333333;	633;873	2;36	92083333;4	517;725	9;46	17083333;3	875;535	5;45	32333333;4	02;588	5;47	69;4	047;559	5;41	40333333;6	35;866	4;49	64;2	28;337	2;39	48666667;4	843;731	2;48	74666667;3	833;658	5;44	76666667;5	983;758	4;39	99333333;6	083;814	1;44	83333333;5	04;664;33	44333333;7	837;1085	7;29	43333333;7	921;1262;31	10833333;1	008;242	8;0;0;0;0;0;0;15	95;0;4	3;48	66666667;2
Welle 2_T1x (2018-11-12)1sec.agd;0;999;999;999;999;999;0;0;0;19	03333333;3	175;900	7;25	3375;16	413;1533	1;49	90416667;2	363;285	5;45	24166667;3	592;480	6;48	79166667;2	763;333	2;38	97;6	523;827	6;43	56666667;4	013;569	9;28	38;14	48;1401	6;43	55;4	547;638	1;45	06;4	227;573	4;39	94333333;6	11;864	5;37	36;7	05;978	3;40	06333333;7	727;1065	3;40	14333333;4	91;732	7;45	20666667;5	11;662	5;0;0;0;0;0;0;0;0;0;0;0;0;0;0;0;0;0;0;15	68333333;1	65;711;36	66666667;3	733;749
Welle 2_T1x (2018-11-30)1sec.agd;0;999;999;999;999;999;0;0;0;2	233333333;	25;872	7;20	925;10	383;1476	4;35	48888889;	989;222	2;28	36111111;7	806;1337;39	13333333;7	892;1076	9;31	74444444;4	444;785	2;50	45;1	189;241	4;34	66666667;12	511;1513	1;39	87777778;10	367;1196	2;46	82777778;5	3;718	4;43	30555556;2	361;491	3;42	05833333;4	933;658	2;48	55833333;2	675;374	7;41	19444444;1	144;235	1;35	76666667;2	817;540;0;0;0;0;0;0;0;0;0;8	566666667;	35;332;23	16666667;	4;173	5;53	875;1
Welle 2_T20x (2018-10-08)1sec.agd;0;41	3;1	574;16	670191759678;215;74;0;0;0;10	3875;	588;479	2;33	48333333;11	446;1169	7;50	77916667;1	796;258;35	13;3	48;571	8;46	94;3	443;482	2;35	47666667;7	263;971	1;32	32666667;7	987;1032	7;26	12;11	127;1360	5;34	93333333;7	953;974	8;42	49666667;5	537;689	4;31	16333333;9	883;1148;40	74;4	903;666	8;37	18333333;7	993;998	3;42	18666667;5	923;761	4;43	74666667;4	133;588	3;59	25;	1;21	4;59
Welle 2_T20x (2018-10-17)1sec.agd;0;48	2;1	58;19	3078032366608;3352;61;0;0;0;16	075;1	033;570	3;23	37777778;9	583;1306	2;39	27777778;7	983;799	7;42	79166667;4	3;592;41	125;8	696;1050	4;38	44583333;7	996;961	1;39	64166667;5	604;679	8;31	56666667;8	946;1088	7;38	4875;5	404;731	6;35	05;7	854;1009	2;34	59166667;5	404;878	8;37	0875;7	104;971	9;30	875;8	867;1231	3;43	39166667;2	329;416	7;34	01666667;2	256;475	2;0;0;0;0;0;0;0;0;0;0;0;0;0;0;0;	983333333;0;41	8;51
Welle 2_T20x (2018-11-05)1sec.agd;0;38	2;1	454;18	0690179725237;230;63;0;0;0;0;0;0;18	925;1	358;466	8;36	12333333;9	747;1124	1;52	28333333;3	117;327	5;41	17333333;7	367;802	8;45	60333333;4	553;655	8;41	43333333;6	16;777	1;51	9;1	633;237	6;33	69333333;12	403;2303;43	33666667;8	39;1432	5;36	07;15	167;4069	8;32	29666667;13	797;3592	2;30	96;11	603;1476	7;29	50333333;16	093;2326	4;29	54;7	213;1345	9;0;0;0;0;0;0;0;0;0;0;0;0;0;0;0;0;0;0;0;0;0;47	08333333;6	65;1012	8;54	43333333;2	567;388
Welle 2_T20x (2018-11-30)1sec.agd;0;40	4;1	542;16	9907526566976;3321;57;0;0;0;14	20833333;1	05;571	5;43	89166667;4	725;536	7;52	77777778;	894;169	8;39	90555556;7	139;1050	6;44	76666667;4	294;598	9;37	43333333;4	939;771	3;42	36666667;2	128;429	9;43	6;5	322;591	1;37	97777778;9	067;1387	3;35	98333333;2	572;577	5;48	875;1	617;265	7;41	41666667;7	858;1360	6;22	64444444;8	65;1993	4;39	99444444;4	733;874	4;35	01111111;8	333;1337	8;0;0;0;0;0;0;0;0;0;0;0;0;5	733333333;
Welle 2_T21x (2018-10-08)1sec.agd;0;34	9;1	527;14	9674340371458;3334;57;0;0;0;2	983333333;1	4;2076	9;33	10416667;10	608;1209	7;40	29583333;4	263;615;28	65333333;5	783;923	2;38	78;6	573;897	2;27	73666667;12	017;1563	6;28	84666667;12	027;1526	9;30	86666667;12	393;1647	5;36	81;9	3;1265	2;44	18;4	42;607	2;31	58666667;11	433;1264	2;37	08333333;9	447;1030	3;30	15333333;7	58;1051	2;28	05555556;3	206;655	9;0;0;0;0;0;0;0;0;0;0;0;0;0;0;0;43	4;3	05;431	2;42	01666667;4	9;642
Welle 2_T21x (2018-10-17)1sec.agd;0;42	2;1	6;16	484375;3113;51;0;0;0;4	016666667;	725;997	8;31	03333333;5	467;856	5;47	02222222;2	639;435	2;49	23333333;1	721;285	2;47	15416667;7	163;806;42	92916667;4	592;642	1;47	55833333;2	696;383	1;30	51666667;5	608;892;50	91666667;1	979;300	9;43	90416667;3	675;534	7;36	8375;5	392;816	2;48	69166667;3;437	1;53	5875;1	65;224	9;29	175;2	533;574	9;15	375;	675;360	4;0;0;0;0;0;0;0;0;0;0;0;0;0;0;0;23	85;2	267;630	1;45	4;3
Welle 2_T21x (2018-11-05)1sec.agd;0;62	5;1	617;23	9034164292579;753;25;0;0;0;0;0;0;35	19583333;7	996;1001	2;43	7;7	317;722	3;52	80333333;3	273;331	7;45	48666667;6	903;688	2;46	42;3	51;542	4;46	61;3	817;477	9;51	68333333;2	04;281	7;33	94333333;14	4;1508	4;46	94;3	773;487	2;47	75333333;3	917;505	2;38	15333333;8	14;1016	3;38	17333333;7	757;940	3;32	97;4	203;745	2;21	08333333;2	817;789	7;0;0;0;0;0;0;0;0;0;5	933333333;	817;803;38	53333333;6	8;833
Welle 2_T22x (2018-10-16)1sec.agd;0;43	6;1	641;16	1908379909844;5220;33;0;0;0;23	4;4	717;963;30	91666667;20	022;1819	3;53	22222222;1	05;181	5;45	86666667;3	796;484	9;48	71666667;3	758;533	7;38	675;6	871;817	7;43	85;4	404;548	4;32	26666667;15	283;1543;27	35416667;7	367;1155	1;51	98333333;3	3;391	6;54	36666667;2	517;328;45	59444444;1	572;289	4;18	37777778;3	178;829	9;37	55;7	967;1009	9;14	4;5	017;1520	3;0;0;0;2	016666667;1	567;1984	1;39	76666667;9
Welle 2_T22x (2018-11-05)1sec.agd;0;999;999;999;999;999;0;0;0;0;0;0;17	46111111;4	439;1054;42	46666667;7	021;690	1;53	88333333;3	421;320;44	42916667;7	754;768	4;40	95;6	221;913	8;44	88333333;5	267;649	5;54	0625;1	829;243	4;35	56666667;11	888;1213	6;46	81666667;4	263;541	7;33	92083333;12	996;1362	2;28	52916667;13	333;1653	8;30	075;9	788;1354	9;42	48888889;6	561;850	5;40	97222222;5	967;853	1;59	41666667;	117;18;59	66666667;	067;10	2;59	1;	15;25	4;59	58333333;
Welle 2_T22x (2018-11-30)1sec.agd;0;46	5;1	579;18	6504232843917;1412;47;0;0;0;22	87222222;2	044;588	9;34	89444444;6	372;825	9;47	75;2	263;361	2;38	02083333;7	596;1076	5;44	30833333;3	7;565	5;34	925;7	192;1046;41	03333333;3	746;564	7;33	47916667;8	467;1081	4;36	14166667;5	692;803	2;28	86666667;9	267;1302	2;34	47083333;6	546;873	4;36	35;6	992;1027	1;44	1875;3	9;543	5;40	52916667;5	038;725	4;32	14166667;5	117;855	5;0;0;0;0;0;0;0;0;0;27	96666667;0;1	6;57
Welle 2_T23x (2018-10-08)1sec.agd;0;34;1	435;16	5110660564047;2512;70;0;0;0;13	40555556;1	117;557	1;33	2625;8	171;1040	1;43	29583333;4	092;561	3;37	80666667;3	237;504	9;44	66666667;4	35;604	8;38	7;7	843;1023	4;37	35;7	533;905	7;30	75666667;11	613;1491;39	99666667;6	003;784	8;43	95666667;4	267;598	9;31	1;10	907;1315	2;35	47666667;7	937;1045	2;34	43333333;9	447;1227	1;46	15666667;4	43;578	9;40	20666667;6	553;923	1;0;0;0;0;0;0;0;0;0;0;0;0;2	75;	017;123;36	8;3
Welle 2_T23x (2018-10-22)1sec.agd;0;50	9;1	613;19	5636122960955;233;71;0;0;0;1	033333333;	65;2848	1;26	42916667;5	383;905	4;48	7125;2	058;321	7;45	78333333;3	047;460	6;46	51;4	293;633	8;45	14;3	83;538	4;48	39;1	877;315	7;35	59333333;5	257;776	7;47	61;2	727;423	4;36	63333333;7	737;1060;40	86666667;4	28;617	3;45	66666667;3	767;513;39	44666667;5	507;770	2;41	34666667;5	83;783	6;46	35;3	87;530	2;0;0;0;0;0;0;0;0;0;0;0;0;0;0;0;0;0;0;0;0;0;0;0;0;31	65833333;1	983;461;48	18333333;2
Welle 2_T23x (2018-11-12)1sec.agd;0;999;999;999;999;999;0;0;0;16	57777778;3	844;1103	9;34	525;9	042;1031	7;50	29583333;2	525;315	8;50	8875;2	692;314	6;53	6625;	8;147;45	90333333;5	59;617	1;49	11;2	957;416;36	09666667;10	067;1093	6;50	11333333;4	05;473;51	97333333;2	74;342	6;31	59333333;15	227;1552	1;43	52333333;5	113;640	3;47	83333333;3	78;530	1;47	21;4	463;577;55	47333333;1	643;228	4;0;0;0;0;0;0;5	233333333;3	083;1772	5;29	89166667;4	35;869	7;42	10833333;5	567;715
Welle 2_T24x (2018-10-08)1sec.agd;0;36	4;1	47;16	8448331713638;4000;41;0;0;0;4	983333333;0;7	2;30	70833333;6	763;971	7;51	625;1	417;208	2;36	24;4	333;655	7;49	37666667;3	037;442	2;37	12666667;7	523;1045	3;36	79;7	55;1085	2;33	76333333;10	65;1624	5;33	76333333;9	333;1385	9;43	41;6	303;998	2;39	19333333;8	137;938	4;44	8;3	823;545	9;45	56;5	113;755	4;51	02;3	28;496	2;31	31666667;1	433;345	5;0;0;0;0;0;0;0;0;0;0;0;0;19	61666667;9	567;1587;57
Welle 2_T24x (2018-11-12)1sec.agd;0;45	4;1	515;19	7801958413663;321;45;0;0;0;8	191666667;1	046;818	1;33	80416667;9	588;1208;56	12916667;	758;124	6;52	15;1	65;258;54	31666667;1	454;190	9;44	51666667;5	683;689	2;49	26333333;3	79;525	1;29	01;6	553;1045	7;38	93333333;3	067;649;39	88666667;1	817;335	2;42	90833333;4	738;777	5;42	05333333;3	32;528	8;53	25333333;1	817;275	1;43	83333333;4	917;752	5;39	61333333;3	623;609	7;0;0;0;0;0;0;0;0;0;0;0;0;0;0;0;0;0;0;12	06666667;	5;368	4;44	81666667;3
Welle 2_T24x (2018-12-04)1sec.agd;0;36	9;1	44;17	7951388888889;2151;74;0;0;0;8	433333333;1	978;1237;36	80555556;11	217;1157	3;47	41666667;4	525;609	9;37	9;8	204;1069;50	1875;2	638;347	2;47	60416667;3	588;477	1;47	64166667;3	663;469	6;36	94583333;9	396;1049	2;44	59583333;5	15;654	6;49	73333333;5	246;572;43	6625;4	279;652	2;47	94166667;3	821;528	7;53	58333333;1	825;238	5;46	77083333;4	029;568	2;54	27083333;2	529;957	4;0;0;0;0;0;0;0;0;0;5	383333333;	667;939	5;39	01666667;4
Welle 2_T25x (2018-10-08)1sec.agd;0;50	8;1	503;22	487736879313;222;54;0;0;0;15	9;1	367;618;22	5;7	292;1220	8;50	07916667;2	229;308	1;34	15333333;4	827;745	7;47	68;3	683;496;37	16333333;6	927;962	5;32	10666667;9	703;1242	6;32	80666667;11	923;1519	2;38	63666667;7	3;913;37	21333333;7	297;928	5;36	99333333;7	157;898	7;46	59333333;3	08;446	7;44	81;5	06;690	4;48	4;3	437;478	5;36	16;3	263;586	9;0;0;0;0;0;0;1	366666667;	25;1438	8;46	26666667;3
Welle 2_T25x (2018-11-12)1sec.agd;0;61;1	662;22	0834944342354;320;46;0;0;0;13	5;	992;527	6;33	8125;8	325;987	4;54	75;1	646;212	5;48	625;3	079;408	2;52	2;2	579;282	4;41	39333333;8	02;914	9;45	18333333;5	783;754	4;41	70333333;7	813;785	7;52	10666667;2	847;364	9;51	12333333;3	027;401	1;43	74666667;7	877;901	3;31	69666667;13	777;1704	9;33	06333333;13	04;1611	8;47	22333333;3	933;494	1;52	03666667;3	107;432	3;0;0;0;0;0;0;0;0;0;0;0;0;32	23333333;	383;97
Welle 2_T25x (2018-12-04)1sec.agd;0;61	5;1	605;23	8739919061345;251;70;0;0;0;19	875;6	675;1331	1;38	59166667;12	792;1253	3;49	64666667;3	553;460	9;40	74333333;9	677;1105;51	77333333;2	73;348	8;43	37333333;7	46;903	1;49	89;3	183;393	2;31	96333333;15	513;1716	3;43	23666667;7	523;816	2;46	11;4	467;577	1;42	49333333;5	193;729	9;42	62333333;6	6;824	3;49	74;3	847;463	6;50	42333333;3	62;474	2;53	99;2	22;261	2;0;0;0;0;0;0;22	55;2	483;752
Welle 2_T26x (2018-10-08)1sec.agd;0;35	6;1	512;15	5720724503793;1344;59;0;0;0;23	375;1	563;508	8;36	275;7	988;952	6;48	21666667;2	871;404	6;32	30666667;5	557;893	6;45	58;4	427;620	9;34	55666667;8	663;1162	6;34	03666667;9	767;1304	8;31	22666667;12	69;1628	1;37	89666667;8	873;1119	6;39	46;7	783;1031;41	59666667;5	933;718	2;38	42666667;9	307;1325;37	76333333;8	057;997	3;45	07;4	293;699	7;9	391666667;1	492;1082	8;0;0;0;0;0;0;0;0;0;12	2;1	717;834	1;40
Welle 2_T26x (2018-10-17)1sec.agd;0;37	4;1	555;15	4671684535933;411;41;0;0;0;22	19444444;1	117;396	8;24	94583333;11	563;1389	4;44	10416667;5	842;613	9;45	38;4	133;560	4;45	07666667;6	6;818	7;38	44666667;8	307;1000	9;43	83333333;4	947;568	7;35	13333333;8	097;1029	4;49	81666667;3	933;456	4;40	86;7	123;908	2;32	82;10	197;1381	4;36	72666667;7	813;957	3;36	30333333;12	397;1662	7;34	47;9	58;1266	6;42	10416667;5	2;700	1;0;0;0;0;0;0;0;0;0;0;0;0;0;0;0;40	73333333;
Welle 2_T26x (2018-11-12)1sec.agd;0;50	1;1	549;20	8802113527501;522;33;0;0;0;3	205555556;	733;1191	7;38	45416667;4	521;627	4;49	31666667;2	638;338	9;48	79166667;2	742;345	2;52	0625;	929;173;45	14333333;5	057;594;46	73333333;2	783;409	1;38	26333333;5	803;709	9;45	60333333;2	96;446	4;40	79333333;5	077;718	4;33	7;7	347;1000	6;33	88666667;7	643;1020	3;45	17666667;3	343;525	7;51	53;2	15;305	7;41	07;2	363;422	3;0;0;0;0;0;0;18	9;4	233;1123	2;37
Welle 2_T26x (2018-12-04)1sec.agd;0;47	5;1	55;19	7710718002081;999;999;29	56666667;3	683;736	5;27	04166667;3	046;723	3;40	47083333;5	65;729	1;47	07333333;3	993;532	6;42	31333333;5	537;727	6;49	73666667;3	15;460	6;43	11333333;5	59;755	2;46	11;4	097;556	4;39	39666667;6	47;854	6;45	93333333;4	44;609	1;46	10333333;4	233;549	4;44	28666667;3	83;525	5;44	64666667;4	083;585	5;48	69;2	45;368;45	96666667;2	979;464	3;48	49444444;3	128;434
Welle 2_T27x (2018-10-08)1sec.agd;0;51;1	605;19	7979445075261;2635;59;0;0;0;0;0;0;17	79166667;3	963;1010	3;50	91666667;1	279;225	5;35	41333333;3	62;592	6;51	06666667;1	727;278	2;35	00666667;8	013;1209	6;37	76;7	553;1017	1;29	27333333;13	843;2158	6;32	75333333;10	947;1578	7;40	89666667;5	663;860	7;40	01;4	507;655	6;39	8;5	293;845	1;38	06666667;7	567;1060;45	78;3	97;574;56	78333333;1	247;197	9;0;0;0;0;0;0;0;0;0;0;0;0;0;0;0;0;0;0;18	71666667;4	167;1127	2;22	81666667;4	467;1269	5;38	55;5
Welle 2_T27x (2018-10-22)1sec.agd;0;49	4;1	591;19	5158103742729;325;45;0;0;0;18	55555556;1	061;470	4;37	68333333;6	85;825	7;45	27916667;4	179;561	1;43	2;7	07;907	6;46	86333333;3	86;525	5;40	08;7	74;974	2;48	88333333;2	01;307	3;41	44;6	537;737	2;43	89666667;3	547;525	8;48	10666667;2	813;395	5;48	55333333;2	5;355	4;46	73;3	247;447;50	83;2	317;320	5;47	8;2	87;416	3;46	36;2	347;361	6;0;0;0;0;0;0;0;0;0;0;0;0;0;0;0;18	95833333;	6;227
Welle 2_T27x (2018-11-12)1sec.agd;0;42	1;1	509;18	4885825317589;250;69;0;0;0;21	2;4	913;1134	8;42	025;4	671;589;48	7625;3	821;450	3;47	4375;4	258;497	5;50	67916667;2	133;293	1;42	89;7	62;896	7;46	05;5	11;652	8;37	64666667;7	243;901;44	18;6	04;744	7;31	86;11	623;1432	7;24	13666667;17	78;2243	3;40	23666667;5	81;791	4;29	53333333;16	68;2233;38	25666667;5	5;838	6;35	54583333;1	354;354	5;0;0;0;0;0;0;38	43333333;1	333;326	7;29	71666667;1
Welle 2_T27x (2018-12-04)1sec.agd;0;38	5;1	555;15	9220851728167;999;999;0;0;0;26	15;5	167;884	1;38	975;7	804;838;44	17;6	323;695	9;40	19333333;7	187;894	9;48	41333333;3	34;446	5;43	35666667;5	853;721	9;46	27;3	933;495	4;33	57333333;10	887;1280	3;47	91333333;4	757;567	3;44	08666667;6	98;745	4;43	41333333;5	17;635	6;43	09666667;5	873;731	1;48	50666667;3	947;495	2;45	93333333;4	963;572	9;46	05;3	95;501	9;0;0;0;0;0;0;0;0;0;8	05;1	083;809
Welle 2_T28x (2018-10-08)1sec.agd;0;58	4;1	61;22	5299949847614;740;43;0;0;0;1	708333333;	358;1311	2;27	5125;8	192;1093	1;50	14166667;1	758;273	8;36	28333333;4	14;602	5;50	39666667;2	463;344	9;42	22;5	817;718	1;37	74666667;7	4;956	3;33	74333333;10	633;1334	7;39	98333333;6	357;789	1;42	57;6	267;715	2;35	73333333;7	647;897	7;43	33;5	183;733	3;17	05;9	943;1722	5;36	40555556;9	35;1135;37	24166667;2	892;508	8;0;0;0;0;0;0;0;0;0;0;0;0;0;0;0;0;0;0;0;0;0;0;0;0;31	33333333;3	983;899
Welle 2_T28x (2018-10-16)1sec.agd;0;60	9;1	628;22	9778024618319;251;70;0;0;0;6	266666667;5	4;2237	5;41	1;10	646;1097	6;52	93333333;1	775;237	8;43	83;5	783;630	7;47	10333333;4	773;615	9;36	78333333;9	043;1033	6;49	14;3	28;406	2;41	26;8	727;943	8;35	92333333;12	013;1323	8;46	83666667;4	38;547;44	80666667;4	88;631	6;42	10333333;7	96;883	9;45	04666667;4	203;560;45	39333333;4	163;598	3;43	85;3	1;518;0;0;0;0;0;0;0;0;0;7	083333333;2	533;1496	3;28	36666667;1
Welle 2_T28x (2018-11-12)1sec.agd;0;42	5;1	577;17	0893499573168;235;56;0;0;0;7	820833333;1	35;883	8;28	99166667;16	663;1493	1;49	82916667;1	196;229	1;47	59166667;2	983;405	3;46	85;2	708;356	3;39	91333333;8	567;1030	7;44	22333333;4	537;671	5;37	2;14	067;1216	7;51	48333333;2	163;316	3;46	04;4	493;625	9;38	03333333;8	55;1068	5;42	86333333;7	053;803	2;50	88333333;3	307;426	7;47	46333333;5	203;624	7;47	37;3	843;477	7;0;0;0;0;0;0;0;0;0;0;0;0;4	883333333;1
Welle 2_T28x (2018-12-04)1sec.agd;0;63;1	565;25	7224223989221;2659;41;0;0;0;8	666666667;	483;492	3;30	7;9	479;1077	4;48	56666667;2	857;412	9;39	22;5	377;786	2;48	51333333;1	967;312	3;42	44666667;3	773;549	2;46	6;3	06;437	3;30	92666667;13	217;1313	7;49	96666667;3	583;379	7;49	79666667;3	073;399	4;40	72;5	02;709	6;38	62333333;5	603;747	2;47	59666667;2	163;334	5;48	06666667;2	917;463	4;29	76666667;1	708;426	7;0;0;0;0;0;0;0;0;0;4	483333333;	383;756
Welle 2_T29x (2018-10-12)1sec.agd;0;39	2;1	368;20	9466160528026;411;41;0;0;0;9	266666667;1	5;860	9;30	51666667;6	963;983	8;42	1375;3	704;535	1;34	88333333;7	354;1013	5;37	82916667;9	267;1312	6;28	62666667;16	707;2305	5;33	42333333;10	727;1907	8;30	90666667;11	42;1289;41	78;5	707;760	2;30	54666667;11	403;1429	9;32	21666667;10	3;1319	7;36	57666667;9	533;1358;26	52333333;13	693;2025	2;28	49666667;14	803;2036	9;30	25333333;7	59;1102	8;0;0;0;0;0;0;0;0;0;15	025;4	425;1228;36	83333333;7
Welle 2_T29x (2018-12-04)1sec.agd;0;55	8;1	595;21	9337467202563;431;47;0;0;0;12	33333333;1	528;785;42	73888889;7	294;741	5;47	22916667;3	521;498	2;43	54;6	367;788	1;51	76333333;2	1;290	1;48	82666667;3	31;447	3;46	51333333;4	53;588	8;40	40666667;9	363;960	5;43	74;5	397;704	4;43	76666667;5	387;700	1;39	16;5	69;821	4;38	12;7	583;1022	7;47	65333333;3	553;492	3;42	1;5	193;697	5;32	39333333;4	38;782	3;0;0;0;0;0;0;0;0;0;3	916666667;	05;87
Welle 2_T2x (2018-10-05)1sec.agd;0;53	3;1	595;20	9510519747251;999;999;0;0;0;5	204166667;1	675;1335	3;32	64583333;13	442;1329	8;47	75;2	583;366;34	675;7	683;946;43	275;3	617;525	8;26	14333333;7	997;1319	2;35	26666667;12	393;1521	9;31	85333333;12	41;1314	1;40	64;9	953;1081	9;38	65333333;7	143;867	6;44	92;5;654	7;39	59;8	847;1158	5;42	79666667;6	637;863	9;50	10333333;3	763;489	8;55	78;1	09;148	6;0;0;0;0;0;0;0;0;0;2	833333333;3	033;2783	9;37	96666667;10
Welle 2_T2x (2018-11-05)1sec.agd;0;999;999;999;999;999;0;0;0;0;0;0;22	01666667;2	761;715	5;43	28666667;6	833;764	6;45	38666667;7	417;803	6;42	65;8	87;893	8;42	16666667;5	74;754	7;39	45666667;6	433;771	9;42	68333333;4	11;581	6;39	09;6	46;778	1;41	51666667;5	503;715	7;46	31333333;5	487;633	5;28	42666667;20	783;1970	5;27	37;18	38;2297	1;29	75666667;15	027;2254	5;40	79;7	267;938	7;0;0;0;0;0;0;0;0;0;0;0;0;44	68333333;2	5;371	8;29	6;9	908;1254	7;35	69166667;11
Welle 2_T2x (2018-12-06)1sec.agd;0;32	5;1	425;16	0049245921822;531;26;0;0;0;21	33333333;3	483;867	4;32	375;7	596;1037	4;41	13666667;4	207;621;42	33;4	28;589	5;47	56333333;4	277;673	8;41	77666667;6	467;918	6;48	19;2	57;375	8;33	34333333;8	193;1065	2;36	15416667;6	825;888	9;46	01666667;3	746;589	7;38	38333333;6	663;893;33	11111111;11	417;1823	9;31;10	446;1733	2;47	52083333;3	879;633	4;26	8;2	042;579	5;0;0;0;0;0;0;19	58333333;	625;277	6;54	24166667;2
Welle 2_T30x (2018-10-12)1sec.agd;0;41;1	57;16	6335348289991;325;45;0;0;0;5	341666667;	1;168	8;24	975;8	2;1220	1;42	53333333;5	146;585	6;31	67916667;7	946;1051	3;33	99166667;10	979;1892	7;24	58666667;20	84;3605	6;29	58333333;13	547;3105	3;25	47333333;16	85;2073	7;34	45666667;8	303;1071	7;20	76666667;19	95;2636	1;20	43333333;21	39;3092	9;26	04666667;15	497;2490	3;29	69;12	623;1761;27	22;6	717;1199	1;20	125;16	792;1975;0;0;0;0;0;0;33	68333333;	1;21	6;19	85833333;1
Welle 2_T30x (2018-11-13)1sec.agd;0;103;1	605;39	9840840053959;241;66;0;0;0;14	35416667;3	425;1279	2;39	39166667;7	708;888	5;48	28333333;3	313;454	6;46	39666667;5	103;632;50	32333333;2	243;300	9;40	45666667;9	79;1088;48	38333333;3	17;410	5;36	14666667;13	853;1423	7;44	01666667;7	657;856	4;49	41;4	16;483	6;47	49333333;4	443;528	7;33	10333333;18	05;1889	8;38	30333333;11	813;1248	1;51	76333333;2	927;358	2;34	51;3	047;591	8;0;0;0;0;0;0;0;0;0;14	05;5	067;1576	8;42	68333333;7
Welle 2_T31x (2018-12-04)1sec.agd;0;63;1	565;25	7224223989221;250;69;0;0;0;6	683333333;	183;303	1;43	38333333;4	156;600	2;50	69166667;2	738;358	5;47	0875;3	283;465	3;52	53333333;1	546;222	2;47	4125;3	192;462	6;50	65833333;2	079;310	7;30	4;8	792;1375	4;39	41666667;9	579;1441	5;37	9625;6	575;893	2;41	5125;7	2;910	6;41	125;5	804;904	3;40	87916667;6	792;848	6;39	925;2	692;456	5;50	03888889;3	539;465	1;0;0;0;0;0;0;0;0;0;0;0;0;16	96666667;0;1	5;59
Welle 2_T32x (2018-10-12)1sec.agd;0;40;1	6;15	625;2342;47;0;0;0;	866666667;	95;3350	8;28	06666667;8	417;1164	3;53	39444444;1	172;189	6;37	95;5	533;803	7;49	23888889;2	878;377	4;35	25;13	146;1650	3;39	675;7	004;1028	7;31	625;8	813;1147;42	19166667;4	942;660	4;44	74166667;5	383;660	1;38	09583333;7	588;1013	4;25	55833333;17	35;2179	2;19	91666667;20	563;2707	7;44	05833333;5	279;720	5;31	34166667;1	475;394	3;0;0;0;0;0;0;0;0;0;0;0;0;0;0;0;12	76666667;7	883;1621	1;31
Welle 2_T32x (2018-12-04)1sec.agd;0;999;999;999;999;999;0;0;0;24	19583333;6	575;1131	3;41	025;8	742;884	8;43	73;4	263;612	2;37	15666667;5	997;870	8;45	84;2	717;408	7;40	01666667;5	093;713	4;43	93333333;3	68;530	2;30	81666667;13	227;1439	4;38	93666667;6	973;904	6;37	33;8	72;1068;38	72666667;7	817;894	6;45	99666667;3	413;472;48	31;3	143;432	7;45	86;4	083;554	4;36	46666667;3	96;703	6;0;0;0;0;0;0;3	65;	75;1070	8;28	8;4	183;835;43	45833333;3
Welle 2_T33x (2018-10-08)1sec.agd;0;38	5;1	48;17	5766983199416;216;60;0;0;0;11	40416667;	992;603;32	47083333;8	683;1120	1;49	05833333;2	75;376	5;32	26666667;6	367;1016	9;47	70333333;3	657;566	9;32	29;10	867;1557	8;36	03666667;8	027;1040	7;29	06333333;15	063;2127	1;28	32333333;13	867;1933	7;35	08333333;10	173;1368	8;32	84666667;9	75;1399	9;36	50333333;10	657;1769	3;46	54666667;4	063;629	5;48	81333333;3	297;446	1;48	02333333;2	79;397	4;59	95;0;	5;57
Welle 2_T33x (2018-11-12)1sec.agd;0;53	6;1	648;19	735601847488;335;55;0;0;0;32	75416667;1	429;343	3;26	50416667;14	3;1463	6;52	1125;2	167;275	4;49	04166667;3	921;444;54	59583333;1	492;179	8;47	09666667;4	81;580	2;47	24;4	357;542	8;35	03666667;11	733;1170	6;50	58666667;2	18;334	2;52	46666667;3	663;346	4;56	48333333;	99;140	5;51	36;3	197;383;46	44;5	173;707	4;42	18666667;5	26;731	9;40	53888889;1	244;235	5;0;0;0;0;0;0;0;0;0;0;0;0;0;0;0;8	416666667;1;738	2;37	64166667;1
Welle 2_T33x (2018-12-04)1sec.agd;0;43	9;1	645;16	2230578061917;264;65;59	4;	083;16	1;25	81666667;1	544;398;30	5875;16	117;1585	6;43	71;5	737;730	2;36	26;8	83;1099	9;42	62333333;5	203;686	2;38	23666667;8	693;1089	1;42	83666667;5	317;691	5;31	12666667;12	97;1415	3;42	69333333;6	257;792	9;28	70333333;12	473;1410	1;34	3;8	117;1046	2;38	48333333;6	687;883	9;42	28;6	067;753	9;35	85666667;7	15;992	6;38	56666667;8	454;1080
Welle 2_T34x (2018-10-12)1sec.agd;0;49	4;1	565;20	1696455001072;513;29;0;0;0;24	11666667;1	388;478	8;31	62916667;7	558;1011;41	08333333;4	517;594	5;35	22083333;5	371;810	1;36	55833333;10	725;2016	9;30	36666667;14	737;1941	5;33	49333333;10	673;1585	2;35	28;10	75;1218;41	7;4	393;595	7;29	11333333;11	82;1541	6;37	51666667;5	843;850	3;29	75666667;14	69;1942	4;27	26333333;15	4;2463	1;40	81;6	407;806	5;14	39;6	827;1558	4;0;0;0;2	933333333;	05;136	6;44
Welle 2_T34x (2018-11-05)1sec.agd;0;49	2;1	52;21	2950138504155;999;999;0;0;0;0;0;0;0;0;0;24	80333333;11	49;1504	5;45	35333333;4	757;564	3;34	42333333;9	893;1098	5;42	91666667;4	813;693	7;34	40666667;7	963;1068	3;38	82333333;5	003;782	5;28	91666667;13	553;1512	3;37	79;8	233;1182	6;40	22333333;6	493;855	3;41	21666667;8	507;1060	7;45	60333333;5	803;753	2;32	56333333;12	13;1479	9;31	17083333;9	233;1213	7;0;0;0;0;0;0;0;0;0;0;0;0;0;0;0;22	61666667;7	867;1462	6;41	15;5	6;772	6;39	83333333;6
Welle 2_T35x (2018-10-12)1sec.agd;0;999;999;999;999;999;0;0;0;6	127777778;	456;545	5;35	4375;7	454;956	9;50	3375;3	4;366	6;42	7375;5	013;675	6;43	00833333;9	571;1267	4;34	75666667;14	06;2004	1;40	54;8	477;1203	5;33	27333333;13	29;1489	9;45	72333333;5	327;620	5;34	51333333;12	907;1503	7;36	57333333;7	507;961	3;44	25;5	353;667	1;45	75;4	47;615;45	51333333;7	123;814	5;39	04333333;12	247;1282	4;0;0;0;0;0;0;11	73333333;0;18	6;51	71666667;2	85;390	6;31
Welle 2_T35x (2018-11-05)1sec.agd;0;39	3;1	583;15	6830569909521;531;26;0;0;0;0;0;0;21	6;2	239;655;38	75666667;10	89;1040	7;50	44;3	593;374	2;36	81;8	787;955	2;45	73;4	06;587	2;37	51;6	127;796	8;44	22666667;3	41;479	3;37	19;5	713;754	4;45	41;3	897;538	6;48	05666667;3	497;514	6;49	91666667;3	997;521	5;51	82666667;3	01;352	9;35	99;10	57;1489	6;38	15;4	56;748	2;0;0;0;0;0;0;0;0;0;0;0;0;8	316666667;	433;421	2;41	63333333;1	2;217
Welle 2_T36x (2018-11-13)1sec.agd;0;46	7;1	607;18	0836097828069;241;66;0;0;0;41	12916667;2	25;421;33	7875;9	033;977	8;48	48;3	09;463	2;45	8;3	59;508	4;49	34666667;1	887;281	9;40	65;6	313;880;49	13333333;2	247;308;39	01666667;7	247;892	3;50	69333333;2	423;333;47	05666667;3	367;497	3;42	99666667;5	34;764	3;36	29666667;8	023;1121	9;45	67333333;3	963;565	7;46	32;3	157;474	3;49	89333333;2	497;352	6;0;0;0;0;0;0;9	983333333;0;	3;59	88333333;	1;21	5;46
Welle 2_T36x (2018-12-04)1sec.agd;0;999;999;999;999;999;0;0;0;0;0;0;24	1375;4	854;929	3;46	56;2	943;427;42	24;4	21;603	9;46	07;2	54;395	3;40	07666667;4	467;648	1;43	60666667;3	607;523	6;30	55;14	713;1472	9;50	18666667;2	343;335	3;42	83333333;6	357;684	4;37	10333333;6	873;928	2;39	23;6	393;793	9;48	10666667;3	1;415	6;43	76666667;3	463;511	6;23	875;2	013;607	1;0;0;0;0;0;0;0;0;0;25	95;6	7;1215	8;35	13333333;8	317;1137	9;32	21666667;10	217;1279;24
Welle 2_T37x (2018-10-12)1sec.agd;0;47	7;1	525;20	5106154259608;216;60;0;0;0;0;0;0;24	80833333;7	517;1233	6;50	07083333;3	225;363	5;41	99166667;5	408;706	1;42	93333333;9	171;1138	5;35	81;11	967;1581	7;39	48666667;8	253;1217;25	18333333;14	543;1609	2;45	21666667;3	933;509	1;33	96666667;10	692;1332;26	69666667;8	167;1106	2;53	11666667;2;273	7;51	7625;1	95;285	8;50	45416667;2	633;369	1;44	31666667;2	063;353	6;0;0;0;0;0;0;0;0;0;0;0;0;0;0;0;0;0;0;20	2;1	183;427	4;42	13333333;3	767;528	9;50	8;3
Welle 2_T37x (2018-11-12)1sec.agd;0;44	3;1	49;19	954056123598;234;57;0;0;0;14	85416667;2	079;794	7;23	92916667;21	263;2169	6;51	86666667;1	496;231	4;47	05;3	742;475	8;49	6125;3	442;397	2;40	99666667;9	303;1080	4;45	10333333;5	367;749	9;34	61;12	917;1430	5;49	09666667;2	61;384	9;41	15;5	113;731	8;41	52666667;5	02;721	8;45	92333333;4	777;674	9;46	09333333;4	1;603;51	8125;3	529;405	3;39	68333333;3	658;599	2;0;0;0;0;0;0;4	408333333;5	792;2162
Welle 2_T38x (2018-10-12)1sec.agd;0;34	2;1	52;14	8026315789474;411;41;0;0;0;8	775;1	304;986	2;31	89583333;7	279;1079	7;46	8125;2	208;371	6;37	525;4	554;758	2;36	1;10	592;1413	1;28	54333333;14	387;2445	5;33	83666667;9	177;1551	8;30	40333333;9	93;1278	8;46	16666667;3	33;497	4;40	2;5	17;757	3;47	27;3	42;485	3;44	45333333;4	51;637	2;43	67;4	8;682	9;44	00333333;5	093;669	8;31	91333333;4	9;913	9;0;0;0;0;0;0;0;0;0;20	51666667;4
Welle 2_T38x (2018-12-04)1sec.agd;0;58	8;1	585;23	4055468757774;411;41;59	35;	183;24	1;31	82333333;2	96;580	9;36	72;9	507;1060	6;48	87222222;3	694;545	1;35	46388889;6	664;1000	7;50	58333333;2	37;322	8;41	525;4	469;640	4;47	68333333;3	386;458;37	86666667;11	003;1098;49	94333333;3	14;431	9;37	94666667;4	503;813	1;27	42666667;8	627;1617	5;32	47333333;8	7;1492	9;36	71333333;10	43;1580	3;43	26333333;6	307;931;51	87666667;2	967;423	9;0;0;0;0;0;0;0;0;0;0;0;0;26	53333333;
Welle 2_T39x (2018-10-12)1sec.agd;0;999;999;999;999;999;0;0;0;16	56666667;	033;30	7;27	7625;6	421;1102	3;43	90416667;4	146;521	7;40	46666667;5	904;810	2;32	84583333;11	996;1685	9;30	87333333;14	733;2107	3;30	72333333;12	167;1957;29	34666667;12	827;1612	8;48	66666667;3	003;401	9;46	55666667;4	15;560	4;48	93666667;3	643;487	7;50	29583333;3	725;499	6;35	48333333;4	858;755	1;14	65;12	817;2105	7;5	866666667;26	55;2911	5;0;0;0;0;0;0;0;0;0;13	375;1	658;802	7;39	16666667;7	808;1034
Welle 2_T39x (2018-11-05)1sec.agd;0;999;999;999;999;999;59	95;0;1	1;58	50833333;	15;21	8;42	98888889;	406;86	7;36	6625;11	171;1188	5;49	55;4	213;446	1;34	98333333;9	646;1062	5;44	7375;4	05;581	7;36	82916667;6	821;894	7;42	4125;3	267;483	6;30	15416667;10	392;1388	4;42	2875;5	85;722	2;40	1875;5	708;743	6;33	93333333;7	621;1023	1;42	11666667;5	571;841	9;41	18333333;3	921;566	7;45	13333333;3	478;531	1;0;0;0;26	96666667;0;	6;8
Welle 2_T3x (2018-10-05)1sec.agd;0;45	2;1	55;18	8137356919875;999;999;0;0;0;18	04444444;1	056;459	7;33	05555556;8	978;1114	1;48	83333333;2	328;329	3;40	12777778;3	211;554;52	03333333;1	389;205	4;29	5375;3	3;711;35	21666667;11	388;1359;29	54583333;9	571;1238	3;33	7125;9	763;1150;46	88333333;3	454;446	5;47	3625;3	025;422	6;40	7125;6	163;778	8;43	7875;5	421;643	6;38	225;6	213;830	1;21	44583333;2	871;708	8;0;0;0;0;0;0;7	166666667;	683;796	3;49	00833333;	875;149
Welle 2_T3x (2018-11-05)1sec.agd;0;57	4;1	522;24	778932209331;3253;45;59	76666667;	083;10	7;31	5;	617;166	2;46	8125;3	638;501	8;35	77;8	067;990;52	3;3	123;329	2;39	58666667;7	217;826	5;47	42333333;3	65;549;44	09;3	577;520	6;48	97;1	933;311	1;39	36;5	36;693	6;46	30333333;3	23;443	4;48	36;2	507;363	8;36	57;7	437;1286	3;33	45333333;8	563;1208	8;39	71333333;6	173;860;44	74333333;4	18;558	4;0;0;0;0;0;0;28	88333333;
Welle 2_T3x (2018-11-30)1sec.agd;0;44	9;1	589;17	7827345885277;265;53;0;0;0;18;	642;332	1;34	96666667;7	492;997	9;46	52333333;3	28;459	9;35	68333333;9	883;1195	8;39	23333333;6	297;915	4;34	76666667;8	173;1103	2;38	56;4	547;678	7;32	48;11	243;1482	7;37	11333333;8	13;1130	2;28	35333333;13	24;1884	6;31	66666667;9	857;1368	9;27	06333333;12	75;1762	8;36	76;8	817;1364;42	67333333;5	827;810	1;45	06333333;4	2;649	2;0;0;0;0;0;0;0;0;0;2	833333333;	133;646	7;21
Welle 2_T40x (2018-11-12)1sec.agd;0;38	5;1	443;18	4896234792285;512;27;0;0;0;10	48333333;1;661;21	99166667;13	492;1696	8;46	75;3	733;472;42	90833333;4	404;575	7;48	0375;2	75;388	7;38	66;9	473;1116	6;39	84666667;5	967;825	2;30	17333333;11	493;1368	8;43	60666667;7	157;908	7;38	22;8	65;1118	9;39	73333333;7	667;964	9;37	86333333;9	56;1207	3;35	75666667;10	577;1333	1;38	21;6	58;897	6;41	05333333;2	203;392	5;0;0;0;0;0;0;0;0;0;0;0;0;0;0;0;28	1;6	85;948	9;6;35	683;4143
Welle 2_T40x (2018-12-04)1sec.agd;0;47;1	6;18	359375;2351;67;0;0;0;0;0;0;16	01666667;16	683;2131	5;46	60666667;2	777;418	3;35	21;8	58;1077	6;46	43666667;2	93;416	9;40	80666667;5	493;705	2;47	27666667;2	8;396	9;27	29333333;17	493;1829	3;31	99333333;13	347;1645	2;30	90333333;11	803;1291	6;45	01333333;4	53;565	1;41	75666667;5	59;695	9;46	58666667;5	947;630	1;43	28666667;7	983;813	8;50	19666667;2	89;413	9;0;0;0;0;0;0;0;0;0;0;0;0;18	96666667;1	033;432	8;55	85;1	567;194
Welle 2_T41x (2018-11-12)1sec.agd;0;44	6;1	546;18	6601821836262;263;65;0;0;0;11	6375;2	417;1133	5;41	11666667;7	113;734	4;46	35;3	833;462	3;46	73333333;3	317;434	1;46	5625;2	321;372	1;41	19666667;7	62;845	7;44	51;4	87;625	3;35	41333333;8	393;933	1;47	09333333;3	847;500	3;36	24;8	123;974	4;30	80666667;11	603;1418	4;39	29;5	047;689	2;31	43666667;11	22;1353	2;23	99;5	123;1063	8;36	36666667;8;1068	2;0;0;0;0;0;0;0;0;0;0;0;0;27	04166667;4	542;890
Welle 2_T41x (2018-12-06)1sec.agd;0;48	3;1	547;20	1821069534671;1342;59;0;0;0;13	91666667;1	3;665	5;30	15;7	758;1005	1;46	25833333;3	783;493	4;43	61666667;4	796;598	5;51	02083333;1	883;267	9;42	87083333;5	042;641	8;47	64583333;3	138;433	5;36	52916667;7	063;887;46	775;3	783;488	3;43	55416667;6	521;664	4;47	1;3	783;456	6;37	05833333;8	988;1267	6;41	20416667;5	746;696;43	60833333;1	354;247	7;34	37777778;1	594;334	1;0;0;0;10	55;	917;638	7;48
Welle 2_T42x (2018-10-12)1sec.agd;0;48	2;1	56;19	8060486522025;532;27;0;0;0;0;0;0;15	03888889;8	811;1641	3;45	13333333;2	328;385	7;31	74444444;6	633;961	4;43	39444444;2	689;421	5;30	63333333;14	338;1840	7;38	00833333;6	129;983	4;38	42083333;6	121;777	9;43	4;4	788;644	9;45	075;4	954;597	5;26	87083333;15	229;2474	5;27	55833333;12	725;1945	5;29	45416667;12	121;1641	9;29	39583333;5	258;929	9;39	7;2	042;356	2;0;0;0;0;0;0;0;0;0;0;0;0;0;0;0;0;0;0;33	61666667;1	6;378	8;32	5;9
Welle 2_T42x (2018-12-06)1sec.agd;0;53	2;1	434;25	8710067712011;3113;51;0;0;0;14	76666667;2	8;1075	3;44	375;3	225;513	2;48	83;2	03;327	2;43	27333333;4	2;585	5;46	99333333;3	497;495;44	82666667;3	67;507	2;49	19333333;2	017;299	5;39	27;6	43;824	6;40	08;5	987;823;49	69;2	993;444	2;40	47333333;4	413;727	8;38	95666667;6	617;860	9;35	78333333;5	373;799	9;42	61666667;5	763;845	8;31	2;4	821;1042	5;0;0;0;0;0;0;0;0;0;0;0;0;33	98333333;4	617;813	2;38
Welle 2_T43x (2018-11-13)1sec.agd;0;51	6;1	487;23	3360724576005;320;46;0;0;0;11	74583333;2	038;921	1;36	06666667;6	475;828	6;50	36;2	537;342	1;49	07666667;3	303;466	3;51	87333333;1	767;248	1;41	42333333;5	863;717	4;52	16666667;1	44;211	5;37	23333333;8	8;958	2;41	78;6	84;779	2;45	76666667;4;592	8;34	76666667;9	59;2191	8;30	75;6	846;1048	1;47	375;4	013;507	6;43	98333333;5	479;678	7;31	65666667;3	64;741	8;0;0;0;0;0;0;0;0;0;0;0;0;0;0;0;25	96666667;2	567;612
Welle 2_T43x (2018-12-06)1sec.agd;0;42	1;1	567;17	1452610864883;241;66;0;0;0;14	75555556;1	05;523	2;30	92083333;8	529;1050	7;47	61666667;2	71;399;39	70666667;4	99;693	2;41	36;5	443;758	6;36	06;7	29;978	3;43	99333333;4	063;553;36	69;7	99;980	3;31	61;10	33;1293	3;34	63333333;5	213;855	7;40	32083333;6	488;811	5;38	93333333;5	967;858	5;40	35;4	704;731	3;37	40416667;8	188;981	2;40	75;5	621;799	1;0;0;0;0;0;0;0;0;0;53	85;1	45;206	8;44
Welle 2_T44x (2018-11-13)1sec.agd;0;53	7;1	554;22	2367982985744;335;55;0;0;0;16	41666667;1	133;570	3;42	22222222;5	35;597	6;54	05;2	342;283	5;52	6625;1	917;269	5;56	9125;	504;77	4;47	27083333;4	146;507	9;57	2;	608;84	3;38	79583333;11	013;1010	8;43	06666667;5	471;710	8;45	38333333;5	35;845	9;42	475;6	863;940	9;40	22083333;5	588;814	2;49	25555556;3	806;441	3;54	65;1	811;254	6;15	35555556;	789;410	7;0;0;0;0;0;0;1	133333333;
Welle 2_T44x (2018-12-06)1sec.agd;0;44	9;1	528;19	2309010169677;999;999;0;0;0;36	22083333;4	65;650	6;42	40416667;3	958;557	4;48	93666667;2	383;351	8;42	45666667;4	05;546	4;48	54666667;3	437;475	5;44	14333333;3	473;513	3;48	96666667;1	897;304	7;37	99;8	82;937	8;40	48333333;6	74;761	3;45	53;3	71;519	4;47	02666667;4	697;554	5;37	90666667;9	097;1175	5;37	19;8	78;1265	3;41	79666667;5	22;689	7;19	58333333;1	303;465	1;0;0;0;0;0;0;0;0;0;13	01666667;2
Welle 2_T46x (2018-11-12)1sec.agd;0;44	5;1	589;17	6243137904117;352;46;0;0;0;11	43333333;2	342;1070	3;30	45416667;11	396;1236	4;44	5125;4	042;503	5;41	89583333;4	9;628	4;47	27916667;2	325;351	5;40	21;7	423;963	5;41	37333333;5	54;767	3;37	74333333;10	447;1109	4;40	17;6	387;850	8;32	14333333;11	367;1413	2;31	64;10	123;1288	3;37	46333333;7	89;1035	6;49	46333333;3	913;525	8;43	24;5	417;725	3;31	76333333;4;759	1;0;0;0;0;0;0;5	566666667;	917;925
Welle 2_T4x (2018-11-12)1sec.agd;0;35;1	46;16	4195909176206;321;45;0;0;0;10	04583333;1	321;818	6;27	31666667;12	975;1344;46	56666667;3	321;428	3;41	26666667;5	408;676	1;47	80416667;2	208;331	2;37	73;7	537;926	4;39	79666667;4	787;724	1;33	91666667;12	27;1236	9;41	03;7	21;933	2;31	06;11	223;1458	6;28	15;12	59;1606	4;27	57666667;12	603;1686	5;22	74;24	517;3296	9;22	9;15	397;2349;30	71666667;2	508;546	4;0;0;0;0;0;0;0;0;0;25	95;6	517;1063	9;10	63333333;33
Welle 2_T4x (2018-11-30)1sec.agd;0;999;999;999;999;999;0;0;0;21	3;3	996;958	8;33	95;9	25;975	4;47	9;2	74;385	2;40	71666667;6	98;936	4;40	89;5	417;767	2;37	42;5	947;844	7;41	42;4	06;586	6;29	17333333;11	977;1425	4;42	94666667;5	697;824	7;43	16333333;5	703;854	4;38	92;5	98;925	3;35	04;7	147;1016	2;36	28666667;9	44;1301;38	31;8	683;1197	6;38	26666667;6	593;1096	9;0;0;0;0;0;0;6	25;1	467;1158	8;22	81666667;3	158;824
Welle 2_T50x (2018-11-12)1sec.agd;0;45	1;1	615;17	2914529996454;520;33;1	833333333;	883;2878	4;43	72083333;2	517;463	4;35	7;7	729;831	9;51	35833333;2	146;261	7;48	07916667;3	658;421	8;53	95416667;1	442;175	6;42	34333333;5	407;672	6;46	99666667;3	667;478	1;36	92;7	297;848	2;51	51;3	227;626	4;40	59333333;7	58;1325	7;41	84;6	33;746;40	12333333;7	037;1066	7;46	74333333;3	453;506	4;48	05333333;3	007;426	6;30	62777778;2	811;598
Welle 2_T50x (2018-12-06)1sec.agd;0;50	8;1	498;22	6381058144281;2342;47;5	616666667;2;1523;24	3;3	372;842	7;36	38888889;6	783;862	8;44	6625;4	146;548	5;39	50833333;6	863;884	1;43	88333333;5	271;772	8;33	725;9	383;1205	3;42	19583333;3	542;542	8;33	6;15	933;1425	5;41	12916667;5	617;765	5;47	89583333;2	921;424;43	28333333;3	704;582	9;35	43333333;5	629;855;36	74583333;6	746;960	7;34	94166667;9	2;1090	5;15	70833333;2	904;1035	7;0;0;0;0;0;0;0;0;0;0;0;0;0;0;0;26	71666667;4	35;914
Welle 2_T5x (2018-10-09)1sec.agd;0;52	7;1	52;22	8099030470914;335;55;0;0;0;3	7;	283;682	8;38	9375;4	571;682	1;47	04166667;4	088;487	3;42	69;5	297;802	7;50	45;2	727;407	7;39	69;7	4;934	4;52	01333333;1	407;211	2;39	24;7	25;870	3;51	65333333;1	857;265	4;42	68333333;4	727;649	8;44	06;6	767;735	1;45	31;4	95;618	2;28	81;12	743;1582	3;33	49666667;7	653;1209	2;26	21666667;1	646;495	7;0;0;0;0;0;0;0;0;0;0;0;0;15	68333333;4
Welle 2_T5x (2018-11-30)1sec.agd;0;53	3;1	64;19	8170731707317;411;41;55	22;	353;58	8;53	81333333;3	107;299	1;43	75666667;8	487;922	5;51	74722222;1	531;232	3;38	475;8	847;1102	9;48	63055556;3	783;532	4;46	18333333;3	681;517	5;48	52222222;2	381;357	7;42	19666667;9	133;1427	4;49	21;3	27;426	6;47	60666667;3	56;491	7;39;7	127;1099	2;37	35666667;7	41;1120	4;43	88;5	98;735	6;43	39666667;6	823;840	3;51	86333333;2	82;366
Welle 2_T6x (2018-10-09)1sec.agd;0;63	9;1	618;24	4086535743589;3352;61;0;0;0;7	266666667;	975;911	1;31	14166667;9	708;1118	3;47	16666667;4	196;477	6;50	55;3	267;466;47	78666667;5	03;718	2;39	77;7	61;1020	9;51	26333333;2	557;318	9;37	62666667;9	653;1011	5;47	62333333;3	927;506	2;49	77;3	353;429	7;41	99666667;5	257;701	8;39	48;5	62;808	4;33	15666667;5	93;931	1;38	87083333;6	733;942	8;37	1;1	567;336	1;55	43333333;	633;70
Welle 2_T6x (2018-10-17)1sec.agd;0;46	5;1	59;18	3932597602943;213;67;0;0;0;4	55;1	517;1483	8;22	18333333;9	372;1215	6;38	37777778;6	783;747	8;40	64583333;4	529;666	3;39	4875;8	929;1162	9;35	89583333;8	625;1113	3;40	3375;6	104;717	6;32	7625;9	604;1188	4;46	0625;5	65;718	4;40	54166667;8	879;1523	8;31	27916667;14	713;2952	5;27	80416667;14	683;1990	8;24	4;18	004;2657	5;30	74583333;10	717;1428	8;29	63333333;8	189;1245	3;0;0;0;0;0;0;0;0;0;0;0;0;0;0;0;51	51666667;3
Welle 2_T6x (2018-11-05)1sec.agd;0;48	1;1	582;19	219058913408;1321;63;0;0;0;0;0;0;15	05416667;1	408;660	7;43	89;5	507;620;53	25333333;2	997;315	6;43	38;6	67;719	3;50	81333333;2	597;356	2;44	74333333;3	923;523	1;51	51333333;1	24;219	5;37	91666667;6	913;864	1;46	6;4	053;557;48	60333333;3	977;464	2;46	43333333;4	94;544	9;45	05;4	753;637	2;54	18333333;1	55;219	3;53	62;1	723;240	6;0;0;0;0;0;0;0;0;0;0;0;0;35	23333333;2	217;433	1;43	55;1	6;292	9;56
Welle 2_T6x (2018-11-30)1sec.agd;0;41	6;1	478;19	043398807224;251;70;0;0;0;5	183333333;3	833;2088	2;42	325;8	775;868	6;51	87222222;1	628;261	7;39	14444444;8	506;1193	4;37	56666667;7	767;1019	3;37	68333333;6	017;844	6;41	99444444;4	772;642	2;40	15555556;9	722;984;44	35;6	717;737	2;49	26111111;4	056;533	8;47	68888889;5	811;665	6;50	00555556;3	178;413	8;44	58333333;5	078;703	3;29	91666667;4	217;755	2;48	175;4	258;556	5;0;0;0;0;0;0;0;0;0;13	95;0;1	1;0;0;0;20
Welle 2_T7x (2018-10-09)1sec.agd;0;45	9;1	55;19	105098855359;520;33;58	1;	433;68	3;18	2375;1	621;620	7;30	44583333;12	163;1279	4;45	025;4	292;498	3;45	86;4	65;628	8;46	87666667;3	39;519	9;36	77666667;8	583;1141	1;46	75333333;2	84;412	2;33	21;12	29;1298	9;48	60333333;4	247;499	3;49	85666667;3	213;420	4;44	11666667;6	343;755	9;51	11333333;3	23;418	8;47	75333333;4	663;547	5;48	40333333;3	307;463	9;46	25;5
Welle 2_T7x (2018-10-17)1sec.agd;0;44;1	41;22	1316835169257;122;68;0;0;0;33	22083333;2	413;505	5;34	1125;8	529;1089	9;42	39166667;11	271;1010	6;39	53333333;5	343;728	8;42	96666667;7	963;935	5;34	09666667;13	603;1386;39	68;7	753;877	2;42	37666667;7	377;843	1;46	57333333;4	13;538	3;39	18333333;8	557;1073	6;28	37;13	887;1809	2;30	74666667;8	693;1299	7;40	61333333;8	49;985	4;49	95333333;3	46;452;30	91666667;1	61;379	6;0;0;0;0;0;0;47	03333333;3	65;499	9;32	45833333;3
Welle 2_T7x (2018-11-05)1sec.agd;0;37	9;1	513;16	5562262987136;216;60;0;0;0;0;0;0;1	65;	667;1875	3;37	23666667;6	887;842	2;53	01666667;3	34;343	3;40	61333333;7	833;882;46	73666667;3	79;596	8;43	42666667;5	823;773	5;51	83666667;1	833;258;33	05;13	623;1574	3;35	86;10	72;1606	5;35	82666667;8	277;1174	2;31	97666667;11	35;1621	8;29	28666667;13	323;2023	3;38	73666667;6	31;866	5;45	61;4	827;659	5;0;0;0;16	71666667;	083;33	7;0;0;0;0;0;0;0;0;0;0;0;0;21	93333333;	067;30	1;38
Welle 2_T7x (2018-11-30)1sec.agd;0;36	2;1	515;15	7718742171247;2351;67;0;0;0;0;0;0;20	28333333;13	825;1583	4;52;1	233;210	4;36	96666667;9	467;1291;38	25555556;8	9;1167	9;33	63888889;8	844;1191	3;44	62222222;3	506;487	9;31	26111111;11	133;1226	3;32	05555556;8	65;1074	7;25	33333333;11	733;1435	8;28	58333333;10	711;1258	3;33	56111111;7	983;1122	5;33	9;9	328;1353	7;40	67777778;5	839;702	5;41	38888889;6	972;957	9;0;0;0;0;0;0;0;0;0;0;0;0;29	36666667;7	133;1264	8;43	575;5	008;667	7;39
Welle 2_T8x (2018-10-09)1sec.agd;0;61	2;1	665;22	0761301842383;910;17;59	46666667;	217;23	9;56	56666667;	9;133;30	55;6	35;1056	3;50	10555556;2	617;371	6;39	02083333;5	367;821	1;47	39444444;4	844;735	7;28	06666667;5	958;1188	8;42	24166667;2	804;466	8;27	92222222;6	694;1109	9;44	69166667;3	658;547	3;39	45833333;6	425;844	2;34	07777778;4	95;843	3;28	25555556;9	189;1363;36	11666667;7	329;1231	8;43	89166667;5	717;977	5;38	45;6	554;992	4;0;0;0;0;0;0;0;0;0;0;0;0;6
Welle 2_T8x (2018-11-30)1sec.agd;0;58	9;1	595;23	152288204715;2353;54;0;0;0;15	96666667;2	5;871	1;28	94583333;12	338;1444	2;52	91;2	16;273	9;38	99;8	647;1091	1;46	22333333;5	217;695	6;42	49666667;5	213;710	1;44	94;3	107;489	3;34	12;12	567;1345	7;42	24666667;5	417;724	7;32	15666667;11	027;1342;31	51;11	857;1354	4;37	02666667;9	507;1066	3;46	91;4	55;579	6;49	23666667;4	117;497	6;45	9;5	957;690	6;0;0;0;0;0;0;0;0;0;0;0;0;37	325;3	708;636
Welle 2_T9x (2018-11-05)1sec.agd;0;46	6;1	619;17	7783814119011;331;51;0;0;0;0;0;0;19	2;3	567;996	3;40	38;4	607;722	3;53	32666667;3	18;339	6;43	88;6	483;722	8;45	76333333;3	833;605	6;44	25;4	083;588	2;51	60333333;1	92;278	4;35	35333333;8	853;1099	3;38	39333333;6	927;908	4;37	31333333;5	613;809	2;38	48333333;4	293;657;34	14166667;9	85;1403	4;33	08333333;10	329;1415	6;43	36666667;3	642;554	7;0;0;0;0;0;0;0;0;0;0;0;0;18	13333333;	4;176	6;35	95;7	317;1001
Welle 2_T9x (2018-11-30)1sec.agd;0;35	2;1	456;16	6042748460331;2342;47;0;0;0;23	13333333;4	05;882	7;33	21666667;7	667;935	5;49	22777778;1	422;270	6;35	35;10	206;1358	3;40	28888889;5	978;835	3;38	56666667;5	256;738;46	71666667;1	722;318	8;31	21666667;11	417;1206	4;50	54444444;1	817;281	1;40	95;7	883;1118	2;34	91111111;9	294;1233	6;39	57777778;5	272;721	7;45	5;2	389;409	4;33	95;7	856;1142	9;41	63333333;3	95;611	9;0;0;0;0;0;0;	916666667;	083;837
[truncated: 62 more columns]
